# Supplementary material for: Reprogramming Roadblocks Are System Dependent
Source: Stem Cell Reports. 2015 Aug 13;5(3):350–64. doi: 10.1016/j.stemcr.2015.07.007 (PMC4618455; doi:10.1016/j.stemcr.2015.07.007)
Supplement: Table S1. Classification of DEGs in MKOS or OKMS Reprogramming Based on the Expression Dynamics, Related to Figure 4 [file mmc2.xlsx]

## Sheet: DEGs
Gene Symbol	mkos groups		Gene Symbol	okms groups		MA_OB DEGs		MB_OA DEGs		MD_OE DEGs			Gene Ontology						Expression Values																	Relative Expression
38961	A		37500	A		0610007C21Rik		0610031J06Rik		1110034G24Rik
40422	A		39326	A		0610040B10Rik		0610037P05Rik		1190003J15Rik									Hox genes																	Hox genes
42248	A		40422	A		1110005A03Rik		1110003E01Rik		1700019A02Rik				A_MKOS B_OKMS (435 genes)					Name	MKOS MEF	2NG- Ecad+	3NG- Ecad+	3NG+ Ecad+	MKOS iPS	TNG MKOS ES		OKMS MEF	2NG- Ecad-	3NG- Ecad-	2NG- Ecad+	3NG- Ecad+	3NG+ Ecad+	OKMS iPS	TNG OKMS ES		Name	MKOS MEF	2NG- Ecad+	3NG- Ecad+	3NG+ Ecad+	MKOS iPS	TNG MKOS ES		OKMS MEF	2NG- Ecad-	3NG- Ecad-	2NG- Ecad+	3NG- Ecad+	3NG+ Ecad+
0610007C21Rik	A		42248	A		1110058L19Rik		1110007C09Rik		1700030C10Rik			Rank	GO Term	Count	P-Value	Benjamini		Hoxa2	4.53558	0.221422	0.246211	0.137025	0	0		2.78984	5.23101	6.94544	1.63957	2.63309	0	0	0		Hoxa2	1	0.0488189	0.0542845	0.0302111	0	0		1	1.87502	2.48955	0.587691	0.943816	0
0610007N19Rik	A		0610007N19Rik	A		1190002H23Rik		1110046J04Rik		1700101E01Rik			1	regulation of transcription	77	4.6e-06	0.0075		Hoxb5	2.62486	0	0.55838	0	0	0		4.4878	2.32189	0.926662	0	2.3801	0.286143	0	0		Hoxb5	1	0	0.212728	0	0	0		1	0.517378	0.206484	0	0.530348	0.06376
0610040B10Rik	A		0610031J06Rik	A		1810011O10Rik		1190007F08Rik		2210010C17Rik			2	pattern specification process	20	8e-06	0.0065		Hoxc10	5.30256	0.40806	0.929005	0	0.177408	0		6.37141	1.84758	0.954203	0	0.53542	0	0	0		Hoxc10	1	0.0769554	0.175199	0	0.0334571	0		1	0.28998	0.149763	0	0.0840348	0
1110005A03Rik	A		0610037P05Rik	A		1810030N24Rik		1700025K23Rik		2310003C23Rik				GO term Biological Process					Hoxd10	1.1513	0	0	0.070107	0	0		4.16204	3.07625	3.31214	0	0.62478	0	0	0.335266		Hoxd10	1	0	0	0.0608936	0	0		1	0.73912	0.795796	0	0.150114	0
1110018J18Rik	A		1110003E01Rik	A		1810043G02Rik		1700029G01Rik		2310022A10Rik
1110058L19Rik	A		1110007C09Rik	A		2010001M06Rik		2010002N04Rik		2410076I21Rik
1190002F15Rik	A		1110046J04Rik	A		2010003O02Rik		2810407C02Rik		2410088K16Rik									Actin, cytoskelton protein binding																	Actin, cytoskelton protein binding
1190002H23Rik	A		1110054M08Rik	A		2210013O21Rik		2810433D01Rik		2410137F16Rik									Name	MKOS MEF	2NG- Ecad+	3NG- Ecad+	3NG+ Ecad+	MKOS iPS	TNG MKOS ES		OKMS MEF	2NG- Ecad-	3NG- Ecad-	2NG- Ecad+	3NG- Ecad+	3NG+ Ecad+	OKMS iPS	TNG OKMS ES		Name	MKOS MEF	2NG- Ecad+	3NG- Ecad+	3NG+ Ecad+	MKOS iPS	TNG MKOS ES		OKMS MEF	2NG- Ecad-	3NG- Ecad-	2NG- Ecad+	3NG- Ecad+	3NG+ Ecad+
1190002N15Rik	A		1190002N15Rik	A		2310021P13Rik		4831426I19Rik		2410137M14Rik				B_MKOS A_OKMS (579 genes)					Aif1l	33.8066	48.5978	29.597	5.82865	5.50583	4.64734		57.1214	20.3097	23.1025	5.0502	12.3322	5.13138	17.3036	5.55434		Aif1l	1	1.43752	0.875481	0.172412	0.162863	0.137468		1	0.355553	0.404445	0.0884117	0.215895	0.0898328
1700011J10Rik	A		1190007F08Rik	A		2610008E11Rik		5330426P16Rik		2410141K09Rik			Rank	Term	Count	P-Value	Benjamini		Cap1	173.508	176.719	158.586	111.347	84.2262	88.4246		211.88	88.724	90.6297	106.786	94.5152	83.2189	83.939	101.703		Cap1	1	1.0185	0.913996	0.641737	0.48543	0.509627		1	0.418745	0.42774	0.503991	0.446078	0.392763
1700017B05Rik	A		1500009L16Rik	A		2700081O15Rik		6230427J02Rik		2610019F03Rik			1	actin binding	37	2.5e-14	1.4e-11		Capg	175.424	104.589	108.409	35.2224	32.0246	30.781		218.874	18.4079	34.7911	41.3798	50.7251	24.0384	50.9495	8.96968		Capg	1	0.596209	0.617985	0.200784	0.182555	0.175466		1	0.0841027	0.158955	0.189058	0.231755	0.109828
1700026L06Rik	A		1500015A07Rik	A		2810055F11Rik		9330133O14Rik		2610305D13Rik			2	cytoskeletal protein binding	44	5.2e-14	1.4e-11		Capzb	228.49	193.435	211.776	134.021	90.9087	111.706		320.341	130.102	130.743	144.132	155.419	85.6998	101.993	137.78		Capzb	1	0.846576	0.92685	0.58655	0.397867	0.488887		1	0.406138	0.408136	0.449935	0.485168	0.267527
1700052K11Rik	A		1700017B05Rik	A		2900097C17Rik		A630033H20Rik		2810422O20Rik				GO term Molecular Function					Cnn1	12.0048	25.9078	35.33	6.28904	0.443522	1.41294		61.9488	6.44616	7.99135	1.16528	1.51751	1.40047	1.09685	3.36015		Cnn1	1	2.15812	2.94299	0.523877	0.0369453	0.117698		1	0.104056	0.128999	0.0188104	0.0244962	0.0226069
1700086O06Rik	A		1700025K23Rik	A		3110052M02Rik		A830007P12Rik		2900041M22Rik									Myo1c	74.5823	62.2567	63.0252	26.4135	14.8766	18.1003		109.781	18.4396	23.763	15.5119	26.0913	9.59459	16.1044	18.048		Myo1c	1	0.834737	0.845041	0.354152	0.199465	0.242689		1	0.167968	0.216459	0.141299	0.237668	0.0873979
1810011O10Rik	A		1700026L06Rik	A		4933434E20Rik		A930038C07Rik		3200002M19Rik									Myo1d	7.93664	12.5128	8.20667	2.77785	2.89532	2.89078		11.6529	1.54493	2.15607	0.824411	0.84775	2.16929	2.27787	2.64964		Myo1d	1	1.57659	1.03402	0.350003	0.364804	0.364233		1	0.132579	0.185024	0.0707473	0.0727501	0.186159
1810013D10Rik	A		1700029G01Rik	A		6230400D17Rik		Abcd2		4930461G14Rik
1810027O10Rik	A		1700052K11Rik	A		9830001H06Rik		Abhd8		4930591A17Rik
1810030N24Rik	A		1810048J11Rik	A		Abat		Abi1		5730419I09Rik									Pluripotentcy genes																	Pluripotentcy genes
1810043G02Rik	A		2010002N04Rik	A		Acadl		Acbd3		5730590G19Rik									Name	MKOS MEF	2NG- Ecad+	3NG- Ecad+	3NG+ Ecad+	MKOS iPS	TNG MKOS ES		OKMS MEF	2NG- Ecad-	3NG- Ecad-	2NG- Ecad+	3NG- Ecad+	3NG+ Ecad+	OKMS iPS	TNG OKMS ES		Name	MKOS MEF	2NG- Ecad+	3NG- Ecad+	3NG+ Ecad+	MKOS iPS	TNG MKOS ES		OKMS MEF	2NG- Ecad-	3NG- Ecad-	2NG- Ecad+	3NG- Ecad+	3NG+ Ecad+
1810048J11Rik	A		2310001A20Rik	A		Adamts10		Acox1		5830417I10Rik									Dppa2	0.153562	19.4537	71.4095	139.602	177.759	104.508		0	0.343317	0.834906	1.47839	5.69706	78.5256	144.962	200.302		Dppa2	0.00146939	0.186146	0.683295	1.33581	1.70092	1		0	0.001714	0.00416824	0.00738078	0.0284423	0.392036
2010001M06Rik	A		2310022B05Rik	A		Adamts2		Acta1		6030458C11Rik				D_MKOS E_OKMS (612 genes)					Dppa4	0	23.2642	105.172	247.224	279.703	242.919		0.0927965	1.61265	0.66058	4.1776	19.3821	223.901	270.557	315.082		Dppa4	0	0.0957696	0.432953	1.01772	1.15143	1		0.000294516	0.00511822	0.00209654	0.0132588	0.0615147	0.710615
2010003O02Rik	A		2700069I18Rik	A		Adamtsl1		Actr3		9130401M01Rik			Rank	Category	Count	P-Value	Benjamini		Dppa5a	6.28517	1822.75	6973.28	10719.5	15084.2	12088		5.15712	143.541	136.256	596.136	1553.88	13486.8	14763.4	11416.5		Dppa5a	0.000519954	0.150791	0.576879	0.886789	1.24787	1		0.000451723	0.0125731	0.011935	0.0522169	0.136107	1.18134
2210013O21Rik	A		2810055G20Rik	A		Adck4		Adam8		9430023L20Rik			1	M phase	31	1.1e-10	1.9e-07		Esrrb	0.307125	51.3495	77.2953	118.82	112.57	140.974		0.0927965	0.609837	2.65156	14.0038	17.9397	94.5148	81.9829	173.268		Esrrb	0.0021786	0.364249	0.548297	0.842856	0.798522	1		0.000535566	0.00351962	0.0153032	0.0808216	0.103537	0.545484
2310021P13Rik	A		2810407C02Rik	A		Agxt2l2		Adam9		A830080D01Rik			2	regulation of transcription	108	1.7e-10	1.5e-07		Etv5	14.1622	62.3359	84.1788	109.01	172.032	168.155		21.8349	61.9138	52.0492	68.4111	53.0585	172.975	172.964	208.647		Etv5	0.0842211	0.370705	0.500602	0.64827	1.02306	1		0.10465	0.29674	0.249461	0.327881	0.254299	0.829031
2310022B05Rik	A		2810433D01Rik	A		Aip		Adamtsl3		Abcc4			3	M phase of mitotic cell cycle	24	2e-09	1.2e-06		Fgf4	0	21.5833	24.0508	49.3525	83.5988	44.606		0.114516	4.67537	3.73418	10.1004	12.6134	54.8359	72.2001	76.6097		Fgf4	0	0.483865	0.539181	1.10641	1.87416	1		0.0014948	0.0610285	0.0487429	0.131842	0.164645	0.715782
2410089E03Rik	A		3300002I08Rik	A		Akap11		Adamtsl5		Abcf1			4	cell cycle phase	31	3.8e-09	1.7e-06		Jarid2	16.9314	48.1109	100.995	137.731	216.97	278.952		15.1081	24.8541	23.0749	38.2137	49.1619	121.246	132.486	260.184		Jarid2	0.0606965	0.17247	0.362052	0.493743	0.777804	1		0.0580672	0.0955249	0.0886869	0.146872	0.18895	0.466003
2610008E11Rik	A		4831426I19Rik	A		Aldh1a2		Adcy7		Abtb1			5	transcription	88	5.9e-09	2.1e-06		Lefty1	1.32922	26.2995	16.802	32.2676	129.812	150.643		2.22516	8.35698	4.99113	11.9956	25.7203	70.0151	52.5656	44.5999		Lefty1	0.00882359	0.174581	0.111535	0.214198	0.861715	1		0.0498916	0.187377	0.111909	0.268961	0.57669	1.56985
2610018G03Rik	A		4930402H24Rik	A		Alg2		Add1		Acbd7			6	nuclear division	22	3.5e-08	1.1e-05		Lin28a	0	47.0216	31.7905	53.7402	78.8434	147.089		0	2.05083	3.59658	6.13762	23.6061	86.0075	59.207	159.014		Lin28a	0	0.319682	0.216132	0.36536	0.536027	1		0	0.0128972	0.022618	0.038598	0.148453	0.54088
2610019E17Rik	A		5330426P16Rik	A		Amot		Adm		Actl6a			7	mitosis	22	3.5e-08	1.1e-05		Mkrn1	16.7283	85.099	198.783	358.883	540.789	452.916		21.912	41.1075	39.8832	80.5957	86.0241	232.577	441.328	466.996		Mkrn1	0.0369348	0.187891	0.438896	0.792383	1.19402	1		0.046921	0.0880252	0.0854035	0.172583	0.184207	0.498028
2610307P16Rik	A		6230427J02Rik	A		Amotl1		Aes		Actr6			8	cell cycle process	32	6.6e-08	1.7e-05		Mybl2	6.50339	68.5674	126.985	250.653	310.743	299.142		7.63106	36.5359	29.2036	76.4924	55.3495	234.816	232.86	310.102		Mybl2	0.0217401	0.229214	0.424498	0.837906	1.03878	1		0.0246082	0.117819	0.0941742	0.246669	0.178488	0.757222
2700069I18Rik	A		6330403K07Rik	A		Amz2		Agtpbp1		Acy1			9	organelle fission	22	6.7e-08	1.5e-05		Nodal	0	6.01933	23.1701	44.6376	52.8085	61.2308		0.057258	6.44616	4.0553	6.1191	8.50815	46.2199	82.8019	85.1581		Nodal	0	0.0983056	0.378406	0.729007	0.862451	1		0.000672373	0.0756964	0.0476208	0.0718558	0.0999102	0.542755
2700081O15Rik	A		6430527G18Rik	A		Ank		Ahr		Adh5			10	stem cell differentiation	10	7.4e-08	1.5e-05		Sox2	5.822	35.7016	96.0651	151.131	290.368	329.56		3.24592	33.2833	25.1575	30.3567	44.3565	207.2	215.689	349.839		Sox2	0.017666	0.108331	0.291495	0.458584	0.881076	1		0.00927833	0.0951388	0.0719115	0.0867735	0.126791	0.592271
2810055F11Rik	A		8430410K20Rik	A		Ank3		Aif1l		Adrb3			11	DNA metabolic process	33	9.6e-08	1.7e-05		Tcl1	0	101.78	65.2988	196.33	100.392	105.231		0	2.77813	3.31219	4.77603	9.07333	75.4064	70.5627	83.5728		Tcl1	0	0.967212	0.620531	1.86571	0.954016	1		0	0.0332421	0.0396324	0.0571481	0.108568	0.902283
2810055G20Rik	A		9030624J02Rik	A		Antxr1		Airn		Adss				GO term Biological Process					Tet1	2.43016	24.085	75.2124	137.301	193.207	170.688		2.45419	15.1419	22.9925	25.4288	27.087	107.231	125.355	257.874		Tet1	0.0142374	0.141106	0.440643	0.804396	1.13193	1		0.00951701	0.0587184	0.0891618	0.0986092	0.10504	0.415828
2810405K02Rik	A		9330133O14Rik	A		Aph1a		Ak5		Ahctf1									Zfp42	1.5264	198.978	462.073	894.474	769.696	611.959		0.400805	9.23327	7.64269	21.0437	70.3739	659.725	870.654	955.126		Zfp42	0.00249428	0.325149	0.755072	1.46166	1.25776	1		0.000419636	0.00966707	0.00800176	0.0220324	0.0736801	0.69072
2900006K08Rik	A		9930012K11Rik	A		Arhgef25		Akap2		AI467606
2900097C17Rik	A		A430107O13Rik	A		Arid1b		Alcam		Aim1l									Other transcription regulators																	Other transcription regulators
3110035E14Rik	A		A630033H20Rik	A		Arid5b		Angpt2		Akap1									Name	MKOS MEF	2NG- Ecad+	3NG- Ecad+	3NG+ Ecad+	MKOS iPS	TNG MKOS ES		OKMS MEF	2NG- Ecad-	3NG- Ecad-	2NG- Ecad+	3NG- Ecad+	3NG+ Ecad+	OKMS iPS	TNG OKMS ES		Name	MKOS MEF	2NG- Ecad+	3NG- Ecad+	3NG+ Ecad+	MKOS iPS	TNG MKOS ES		OKMS MEF	2NG- Ecad-	3NG- Ecad-	2NG- Ecad+	3NG- Ecad+	3NG+ Ecad+
3110052M02Rik	A		A830007P12Rik	A		Arl3		Angptl7		Ankrd45									2410141K09Rik	0	2.2455	25.2747	67.3706	74.6782	51.487		0	0	0	0	3.42115	80.3534	72.3246	74.843		2410141K09Rik	0	0.043613	0.490894	1.3085	1.45043	1		0	0	0	0	0.0457111	1.07363
3300002I08Rik	A		A930038C07Rik	A		Armcx4		Ankfy1		Ankrd6									2610305D13Rik	0	15.1103	67.6376	356.579	365.418	236.141		0.671296	1.12481	1.82578	1.53393	12.6434	288.994	374.197	426.825		2610305D13Rik	0	0.0639888	0.286429	1.51003	1.54746	1		0.00157277	0.0026353	0.00427758	0.00359382	0.0296221	0.677079
4632427E13Rik	A		Abca9	A		Arnt2		Ankrd44		Apitd1									Ash2l	23.5044	119.458	217.922	349.231	323.844	210.189		25.4599	33.8525	29.9009	31.7741	52.718	341.841	230.696	296.176		Ash2l	0.111825	0.568334	1.03679	1.66151	1.54073	1		0.0859621	0.114298	0.100956	0.107281	0.177995	1.15418
4930402H24Rik	A		Abcd2	A		Arxes1		Ano6		Apobec2									Cdc5l	74.041	150.358	221.566	242.895	187.627	165.394		65.9845	87.7979	87.5008	80.9975	97.6289	194.95	168.175	257.02		Cdc5l	0.447666	0.909093	1.33963	1.46859	1.13443	1		0.256728	0.341599	0.340443	0.31514	0.379849	0.758502
4930579G24Rik	A		Abcg2	A		Asap1		Antxr2		Apom									Eed	20.8963	43.5048	88.1886	129.759	123.353	112.062		29.3317	23.0923	39.4706	45.335	41.3679	86.8956	79.8811	185.483		Eed	0.186471	0.38822	0.786963	1.15792	1.10076	1		0.158137	0.124498	0.212798	0.244415	0.223027	0.468481
4933412E12Rik	A		Abhd12	A		Asxl3		Ap2b1		Arhgap12									EU599041	0.0511875	1.40118	18.0855	38.8869	34.8479	33.2481		0.171774	0	0	2.23609	1.66596	44.4754	40.7205	49.855		EU599041	0.00153956	0.0421429	0.543954	1.16959	1.04811	1		0.00344547	0	0	0.0448519	0.0334161	0.892096
4933434E20Rik	A		Abhd8	A		Atn1		Ap2m1		Arhgap30									Gm14139	0	8.13343	16.0502	24.3033	20.4411	18.2839		0.057258	2.23156	0.743155	4.81115	5.0572	24.0433	27.3515	22.2176		Gm14139	0	0.444842	0.877835	1.32922	1.11799	1		0.00257714	0.100441	0.0334489	0.216546	0.227621	1.08217
5730409E04Rik	A		Abi1	A		Atxn7l3b		Apbb1ip		Arid3b									Gm2381	0.110768	5.64255	14.842	17.2059	17.4021	9.48638		0	0	0.0825725	0	1.63605	13.7768	18.1333	15.4421		Gm2381	0.0116765	0.594805	1.56456	1.81375	1.83443	1		0	0	0.00534723	0	0.105947	0.892162
6230400D17Rik	A		Abl1	A		Begain		Apbb2		Arl14epl									Rfx2	3.20636	10.7245	14.4871	17.399	11.5083	14.8742		2.88264	1.04348	1.679	2.65293	3.22785	15.1467	17.0523	13.0221		Rfx2	0.215566	0.721013	0.973977	1.16974	0.773709	1		0.221366	0.0801318	0.128935	0.203726	0.247876	1.16316
6330403K07Rik	A		Acadsb	A		Bhlhe40		Apip		Arrb2									Zfp345	0	16.8404	34.6409	38.337	48.8368	33.255		0.057258	0	3.29378	5.77631	5.99443	49.6773	54.6676	36.9101		Zfp345	0	0.506401	1.04167	1.15282	1.46855	1		0.00155128	0	0.0892378	0.156497	0.162406	1.3459
6430527G18Rik	A		Acat2	A		Bmpr1a		Arf2		Ash2l									Zfp57	21.8874	63.9265	112.311	135.579	96.489	87.9385		18.3284	20.2239	23.2032	25.1288	28.1587	89.1146	117.293	182.965		Zfp57	0.248894	0.726945	1.27715	1.54175	1.09723	1		0.100174	0.110534	0.126817	0.137342	0.153902	0.487058
9030625A04Rik	A		Acbd3	A		Btbd3		Arfgap1		Asna1									Zfp97	7.91904	39.6768	67.4799	82.3246	72.1082	32.6497		4.24298	13.1273	13.4413	33.3582	23.1905	59.2896	83.8731	69.4768		Zfp97	0.242545	1.21523	2.06678	2.52145	2.20854	1		0.0610703	0.188944	0.193464	0.480133	0.333787	0.853371
9830001H06Rik	A		Acot11	A		Btg1		Arfgap3		Aspm
A030009H04Rik	A		Acox1	A		C2cd2		Arhgap1		Atf7ip2
A330069E16Rik	A		Acp5	A		C630043F03Rik		Arhgap18		Atg13
A430107O13Rik	A		Acsl4	A		Cacfd1		Arhgap23		Atm
Abat	A		Acta1	A		Cachd1		Arhgap24		Atmin
Abca9	A		Actb	A		Cbx6		Arhgap31		Atp6v0a4
Abcc3	A		Actn1	A		Ccdc122		Arhgdia		Atp6v1b2
Abcg2	A		Actn4	A		Cd99l2		Arhgdib		Atp6v1d
Abl1	A		Actr3	A		Cdc16		Arhgef17		AU018091
Acadl	A		Adam19	A		Cdkn2d		Arpc1b		B4galnt3
Acadsb	A		Adam8	A		Cebpa		Arpc3		B4galt6
Acat2	A		Adam9	A		Cebpd		Atf3		Baz2a
Ace	A		Adamts15	A		Cenpb		Atg4a		BC033916
Acly	A		Adamts4	A		Cep170		B230312A22Rik		BC048403
Acot11	A		Adamts9	A		Cgrrf1		B3galt4		BC052040
Acsbg1	A		Adamtsl3	A		Chid1		B3gnt9-ps		BC052688
Acsl4	A		Adamtsl5	A		Chst2		Bag3		Bcar3
Acss2	A		Adc	A		Cnpy2		BC022687		Bcas3
Actb	A		Adcy3	A		Col5a3		Bcl9l		Bcl6b
Actn1	A		Adcy7	A		Col6a2		Bet1		Bin2
Acy3	A		Add1	A		Cpd		Bet1l		Boll
Acyp1	A		Adm	A		Cpne2		Bicc1		Btaf1
Adam19	A		Adora2b	A		Cpz		Birc3		C030048B08Rik
Adam22	A		Adrb2	A		Crat		Bmp2		C330008G21Rik
Adam33	A		Aes	A		Csnk1d		Bmp4		C430002E04Rik
Adamts10	A		AF357359	A		Ctbp1		Bnip3l		Calcoco2
Adamts15	A		Afap1	A		Ctdnep1		Boc		Capsl
Adamts17	A		Aff1	A		Ctdsp1		Btd		Cars
Adamts2	A		Aff4	A		Ctdspl		C3		Cbr3
Adamts4	A		Agtpbp1	A		Ctsa		C430049B03Rik		Ccdc21
Adamts9	A		Agtr2	A		Ctsf		Cacna1c		Ccdc48
Adamtsl1	A		Ahr	A		Cul4a		Calcrl		Ccdc99
Adc	A		AI597468	A		Cx3cl1		Calm3		Ccna2
Adck4	A		AI837181	A		Cxcl5		Calr		Ccnf
Add3	A		Aif1l	A		Cyp39a1		Calu		Cct4
Adk	A		Aifm2	A		D0H4S114		Camk4		Cct7
Adora2b	A		Airn	A		D630045J12Rik		Cap1		Cct8
AF357359	A		Ak5	A		Dcxr		Cap2		Cdc20
AF357425	A		Akap13	A		Ddit4l		Capg		Cdc34
Afap1	A		Akap2	A		Ddost		Capn1		Cdc5l
Aff1	A		Akr1a1	A		Dlg4		Capzb		Cdk2
Aff3	A		Akr1b8	A		Dlk1		Cbfb		Cdt1
Aff4	A		Akr7a5	A		Dnajc15		Cc2d1a		Cdyl2
Agl	A		Alcam	A		Dnajc3		Ccdc104		Cenpf
Agphd1	A		Aldh1l1	A		Dnajc9		Ccdc75		Cenph
Agtr2	A		Aldh3a2	A		Dok5		Ccnd3		Cenpm
Agxt2l2	A		Alg14	A		Dtnbp1		Cd1d1		Cenpn
AI428936	A		Alkbh4	A		Dusp2		Cdc42ep1		Cenpp
AI597468	A		Amotl2	A		Dync2li1		Cdc42ep2		Cep55
AI837181	A		Anapc4	A		E330013P04Rik		Chmp3		Chchd10
Aifm2	A		Angpt2	A		Eda2r		Chpf		Chmp4c
Aip	A		Angptl1	A		Ednra		Chst12		Chrna9
Akap11	A		Angptl7	A		Ednrb		Chst14		Clpb
Akap13	A		Ankfy1	A		Eif1b		Clec12a		Cndp2
Akr1a1	A		Ankrd40	A		Eif4g3		Clu		Cnot1
Akr1b8	A		Ankrd44	A		Emx2		Cmpk1		Cnot10
Akr7a5	A		Ankrd50	A		Emx2os		Cnn1		Coil
Aldh1a2	A		Ano6	A		Enpep		Cnn2		Cox5a
Aldh1l1	A		Antxr2	A		Enpp1		Col6a1		Cox7a1
Alg14	A		Anxa7	A		Ephb4		Col6a3		Crmp1
Alg2	A		Ap1s2	A		Epm2aip1		Col7a1		Cry1
Amdhd2	A		Ap2a2	A		Ergic1		Colec12		Ctbp2
Amot	A		Ap2b1	A		Ets1		Commd9		Ctsw
Amotl1	A		Ap2m1	A		Evc		Copa		D11Wsu47e
Amotl2	A		Ap3d1	A		Evc2		Copg		D19Bwg1357e
Amz2	A		Apaf1	A		Exoc7		Copz2		D330012F22Rik
Anapc4	A		Apbb1ip	A		Fam111a		Coq10b		D630023F18Rik
Angptl1	A		Apbb2	A		Fam131a		Cp		D630045M09Rik
Angptl4	A		Apip	A		Fam13a		Cpa6		Daxx
Ank	A		Apln	A		Fam168a		Cpne1		Dbr1
Ank3	A		Apoa1bp	A		Fam168b		Cpne8		Ddx10
Ankrd13d	A		Apobr	A		Fam173a		Crlf1		Ddx46
Ankrd40	A		Apod	A		Fam188b		Cryl1		Ddx49
Anks3	A		Apool	A		Fam18a		Cst6		Ddx54
Anpep	A		Aqp1	A		Fam195b		Cstb		Dennd2c
Antxr1	A		Aqp5	A		Fam46a		Ctgf		Dhx16
Aox1	A		Arc	A		Fam64a		Ctif		Dhx32
Apaf1	A		Arcn1	A		Fam92a		Ctsk		Dhx37
Apc2	A		Areg	A		Fbxl12		Cttn		Diexf
Aph1a	A		Arf2	A		Fbxo18		Cyp51		Dlgap5
Apln	A		Arf5	A		Fbxw11		D18Ertd653e		Dnajc6
Apoa1bp	A		Arf6	A		Fbxw8		D19Wsu162e		Dnajc7
Apod	A		Arfgap1	A		Fgfr1		Dap		Dnajc8
Apool	A		Arfgap3	A		Fhl1		Dbn1		Dnm1l
Aqp1	A		Arhgap1	A		Fkrp		Dcbld2		Dnmt3b
Arcn1	A		Arhgap18	A		Flot1		Dctn4		Dnttip2
Areg	A		Arhgap20	A		Fras1		Dhrs9		Dohh
Arf5	A		Arhgap23	A		Frmd4a		Dkk2		Dpp4
Arhgap20	A		Arhgap24	A		Fto		Dkk3		Dppa2
Arhgap28	A		Arhgap28	A		Fundc2		Dlx2		Dppa4
Arhgap29	A		Arhgap29	A		Fut8		Dmpk		Dppa5a
Arhgap33	A		Arhgap31	A		Fxyd1		Dnajb11		Dus3l
Arhgap6	A		Arhgap6	A		Gabarapl1		Dnajc1		Dusp27
Arhgef10	A		Arhgdia	A		Gadd45g		Dnalc1		Dusp9
Arhgef25	A		Arhgdib	A		Gap43		Dnm3os		Dyrk3
Arhgef40	A		Arhgef10	A		Gas8		Dnpep		Eaf1
Arid1b	A		Arhgef17	A		Gbp1		Dusp10		Eed
Arid5a	A		Arhgef40	A		Gda		Dusp5		Efcab10
Arid5b	A		Arid5a	A		Gdi1		Ebpl		Efhd1
Arl13b	A		Arl10	A		Gfpt1		Ece1		Eif2d
Arl2	A		Arl5a	A		Gfra1		Edil3		Eif2s2
Arl3	A		Armcx2	A		Ggcx		Efhd2		Eif2s3x
Arl5a	A		Armcx6	A		Ginm1		Egr2		Eif3a
Arl5b	A		Arpc1b	A		Gli3		Eif2ak2		Eif3d
Armcx1	A		Arpc3	A		Glt8d1		Elf4		Eif4ebp1
Armcx2	A		Arsa	A		Gm11110		Elk3		Eme1
Armcx4	A		Arsj	A		Gm1673		Emilin1		Eml2
Armcx6	A		Arxes2	A		Gnb5		Emilin2		Eno1
Arnt	A		Asah1	A		Gnpda2		Endod1		Epas1
Arnt2	A		Asph	A		Gpc6		Epha3		Epb4.9
Arsa	A		Atf3	A		Grcc10		Esyt2		Epha2
Arsj	A		Atg10	A		Grik5		Evi2b		Epha4
Arxes1	A		Atg4a	A		Grina		Exoc3l4		Espl1
Arxes2	A		Atg9a	A		Grlf1		F3		Esrrb
Asap1	A		Atl3	A		Gstz1		Fads3		Etf1
Asap3	A		Atoh8	A		H2afy2		Fam114a1		Etv2
Asph	A		Atxn1	A		Hand2		Fam149a		Etv4
Asxl3	A		AW551984	A		Hcfc1r1		Fam38a		Etv5
Atat1	A		B230217C12Rik	A		Hdhd3		Fam38b		EU599041
Atg10	A		B230312A22Rik	A		Hip1		Fam45a		Exoc3l
Atg9a	A		B3galt4	A		Hipk1		Fam89b		Exosc5
Athl1	A		B3gat3	A		Hmox2		Far1		Exosc9
Atl3	A		B3gnt9-ps	A		Hoxa2		Farp1		Ezh1
Atn1	A		B4galt5	A		Hoxb5		Fbxo17		Fabp3
Atoh8	A		Bach1	A		Hoxc10		Fdps		Fanca
Atxn1	A		Bach2	A		Hoxd10		Fes		Fanci
Atxn7l3b	A		Bag3	A		Hp1bp3		Fhl3		Fancm
AW551984	A		Bambi	A		Hyi		Fibin		Fbp1
B4galt1	A		Basp1	A		Id4		Filip1l		Fbxl19
B4galt5	A		BC005537	A		Ier5		Fkbp1a		Fbxo15
Bach1	A		BC022687	A		Igfbp3		Flii		Fbxo6
Bach2	A		BC029722	A		Il33		Flnb		Fcf1
Bahcc1	A		Bcar1	A		Ip6k1		Flnc		Fgf15
Bambi	A		Bcl10	A		Irf2bp2		Flrt3		Fgf4
Basp1	A		Bcl2l1	A		Izumo4		Fmn1		Fig4
BC005764	A		Bcl2l11	A		Jam3		Fn1		Fignl1
BC028528	A		Bcl3	A		Junb		Foxc2		Fkbp5
BC029722	A		Bcl6	A		Kctd11		Foxp2		Folr1
Bcl10	A		Bcl9l	A		Kctd12		Foxs1		Foxn2
Bcl11b	A		Bdnf	A		Kdelc2		Frmd8		Foxr1
Bcl2l11	A		Bet1	A		Kdm4a		Fscn1		Fxr1
Bcl3	A		Bet1l	A		Kdm6b		Gabarap		Fzd10
Bcl6	A		Bicc1	A		Kif1c		Galk2		Fzd5
Bcl9	A		Birc3	A		Kif26b		Galns		G3bp2
Begain	A		Blcap	A		Klf4		Galntl4		Galt
Bend5	A		Bloc1s1	A		Klhdc2		Gas2		Gatsl3
Bhlhe40	A		Bmp2	A		Lancl1		Gas2l1		Gca
Bloc1s1	A		Bmp4	A		Lats1		Gas7		Gcsh
Blvrb	A		Bnc2	A		Lbp		Gchfr		Gm10324
Bmpr1a	A		Bnip3l	A		Limd1		Gcnt4		Gm10778_loc2
Bnc2	A		Boc	A		Limd2		Glt8d2		Gm13154
Bphl	A		Brf1	A		Lmo4		Gm12824		Gm13157
Bsg	A		Bsdc1	A		Lpgat1		Gm20257		Gm13242
Btbd3	A		Bsg	A		Lpin2		Gm2115		Gm13251
Btg1	A		Btbd11	A		Lrig1		Gm6634		Gm13580
C1qtnf2	A		Btbd7	A		Lrrc41		Gmds		Gm14124
C1qtnf7	A		Btd	A		Lrrn3		Gmppb		Gm14139
C1rl	A		C1qtnf2	A		Lzts2		Gng11		Gm14164
C230081A13Rik	A		C1qtnf7	A		Magee1		Golga2		Gm14393
C2cd2	A		C1rl	A		Mageh1		Golt1b		Gm1631
C630043F03Rik	A		C230081A13Rik	A		Magt1		Gosr1		Gm20605
Cacfd1	A		C3	A		Man2a2		Gpc4		Gm2381
Cachd1	A		C430049B03Rik	A		Map4k4		Gpr124		Gm3336
Cacna1g	A		C78339	A		Mapkapk2		Gpr176		Gm3604
Cacna2d1	A		Cacna1c	A		Marcks		Gpr39		Gm4636
Cacnb3	A		Cacna1g	A		Mark1		Gpx1		Gm525
Cadm3	A		Cacna2d1	A		Marveld1		Gpx3		Gm5918
Calcoco1	A		Cacnb3	A		Meox2		Grb10		Gm6251
Calhm2	A		Calcrl	A		Mettl9		Grb14		Gm6524
Calml4	A		Calhm2	A		Mgmt		Grem2		Gm6812
Camk2g	A		Calm3	A		Mgst1		H13		Gm7325
Camsap2	A		Calr	A		Mia3		Hapln1		Gm8615
Cand2	A		Calu	A		Mir24-2		Hbegf		Gnl3l
Cant1	A		Camk2g	A		Mll5		Heatr5a		Gnpda1
Car13	A		Camk4	A		Mpdz		Hgf		Got1
Car5b	A		Camkk1	A		Mras		Hhat		Got1l1
Car8	A		Camsap2	A		Mtap1b		Hic1		Gpa33
Casc4	A		Canx	A		Mtap7d1		Hmga1		Gpn1
Casp3	A		Cap1	A		Mtss1l		Hmgcs1		Gpr160
Casp6	A		Cap2	A		Myl1		Homer3		Gtf2e2
Cblb	A		Capg	A		Nbea		Hoxa11		Gtf2h1
Cbx6	A		Capn1	A		Ncam1		Hoxa11as		Gtf2h4
Ccdc102a	A		Capns1	A		Ndufa13		Hoxb6		Gtpbp4
Ccdc122	A		Capzb	A		Neat1		Hoxc5		Gtpbp6
Ccdc159	A		Car13	A		Nefm		Hoxc6		Gtse1
Ccdc3	A		Car5b	A		Nelf		Hoxc9		Gtsf1
Ccdc46	A		Car8	A		Nell2		Hsd17b7		Gtsf1l
Ccdc8	A		Casp6	A		Nfib		Hsp90b1		H2-M5
Ccdc85b	A		Cbfb	A		Nfkbia		Hspa12b		Harbi1
Ccdc90b	A		Cblb	A		Nkiras2		Hspg2		Hat1
Ccdc97	A		Cc2d1a	A		Nlgn2		Htra1		Haus1
Ccl11	A		Ccdc102a	A		Nnat		Hyal1		Hck
Ccng2	A		Ccdc104	A		Nov		Id3		Helb
Ccrn4l	A		Ccdc157	A		Npepl1		Idh1		Hells
Cd164	A		Ccdc3	A		Nqo1		Ids		Herc4
Cd276	A		Ccdc46	A		Nr2f6		Iffo2		Hhex
Cd34	A		Ccdc68	A		Nrbp1		Ifi202b		Hic2
Cd99l2	A		Ccdc75	A		Nrcam		Ifi27l2a		Hook2
Cdc16	A		Ccdc8	A		Nt5c3l		Ifnar2		Hormad2
Cdc26	A		Ccdc85b	A		Odz3		Ifngr2		Hsd17b14
Cdc42ep4	A		Ccdc89	A		Ogfr		Ift88		Hsp90aa1
Cdc42ep5	A		Ccdc97	A		Olfm1		Igf2as		Hsp90ab1
Cdh18	A		Ccl11	A		Osgin1		Igfbp6		Hspa14
Cdh2	A		Ccnd3	A		Otud7b		Ikbip		Hspa4
Cdk16	A		Ccng2	A		Oxct1		Il18		Hspa8
Cdk19	A		Ccnyl1	A		Pafah1b2		Il1rl2		Hspa9
Cdkn1b	A		Cd164	A		Papss1		Irak2		Igf2bp1
Cdkn1c	A		Cd1d1	A		Pard6g		Isca1		Impa2
Cdkn2d	A		Cd276	A		Pbx1		Islr		Ing5
Cdkn3	A		Cd34	A		Pcbp4		Itfg3		Ino80e
Cdo1	A		Cd80	A		Pcdhga3		Itgb1		Inpp5d
Cdon	A		Cdc27	A		Pcdhgb4		Itgbl1		Ipmk
Cebpa	A		Cdc42ep1	A		Pcsk5		Itih2		Ipo11
Cebpd	A		Cdc42ep2	A		Pcyox1		Jak1		Iqcg
Cela1	A		Cdh18	A		Pde4b_loc2		Jph2		Irak3
Cend1	A		Cdh2	A		Pde8b		Kank4		Itga6
Cenpb	A		Cdh3	A		Pdpn		Kctd9		Itgb7
Cep170	A		Cdk16	A		Per2		Kdelr2		Itpka
Cflar	A		Cdkn1c	A		Pfn2		Kitl		Jam2
Cgrrf1	A		Cdkn3	A		Pgrmc1		Klhl26		Jarid2
Chid1	A		Cdo1	A		Phactr2		Lass4		Khdc3
Chpf2	A		Cdon	A		Phf2		Layn		Kif18a
Chpt1	A		Cdr2	A		Pigp		Ldlr		Kif20a
Chst1	A		Cela1	A		Pik3r1		Lemd2		Kif20b
Chst2	A		Cend1	A		Pion		Leprot		Kif23
Chsy1	A		Cflar	A		Pip5k1a		Lgals3		Kif2c
Cic	A		Chic2	A		Pitpnm1		Lhx9		Kif5a
Cirbp	A		Chmp3	A		Pja1		Lims1		Kifc1
Ciz1	A		Chmp4b	A		Plagl1		Lipa		Klf8
Ckap4	A		Chpf	A		Plce1		Lix1		Klk8
Clca1	A		Chpf2	A		Plod2		Lix1l		Kpna2
Clcf1	A		Chpt1	A		Plxna2		Lman2		Krt42
Cldn11	A		Chst1	A		Podn		Lmod1		L3mbtl2
Cldn12	A		Chst12	A		Pogk		Loxl1		Lactb2
Clip2	A		Chst14	A		Pomt2		Loxl2		Lef1
Clip3	A		Chsy1	A		Ppt1		Lrp12		Lefty1
Clip4	A		Cic	A		Prdx2		Lrrc15		Lig1
Clmp	A		Ckap4	A		Prorsd1		Lrrc17		Lin28a
Cln6	A		Clca1	A		Pros1		Lrrc32		Liph
Clybl	A		Clcf1	A		Prph		Lrrc8c		Lmnb2
Cmbl	A		Clec12a	A		Psd3		Lsp1		LOC100044193
Cnn3	A		Clic4	A		Ptger4		Ltbp2		Lrp11
Cnot8	A		Clip2	A		Ptms		Ltbp3		Lrrc2
Cnp	A		Clip3	A		Ptplad1		Lynx1		Lrrc34
Cnpy2	A		Clmp	A		Ptprs		Man1a		Ly6g6d
Cnrip1	A		Cln5	A		Pxdn		Manf		Ly6g6e
Cobll1	A		Cltc	A		r_MMVL30-int		Mcpt8		Lypla1
Col24a1	A		Clu	A		r_RLTR6_Mm		Mdfic		Mageb16
Col27a1	A		Cmbl	A		r_tRNA-Gly-GGY		Mdm2		Manba
Col2a1	A		Cmip	A		r_tRNA-Leu-CTY		Mesdc1		Map3k9
Col5a3	A		Cmpk1	A		r_U1		Mfap5		Map4k1
Col6a2	A		Cnn1	A		R3hcc1		Mfge8		Mastl
Col6a5	A		Cnn2	A		Rab11b		Mfhas1		Mcm3
Col8a2	A		Cnn3	A		Rai1		Mfn2		Mcm4
Copb1	A		Cnp	A		Rap1gds1		Mgst2		Mdn1
Copb2	A		Cnrip1	A		Rap2b		Midn		Megf11
Cotl1	A		Cobll1	A		Rbfox2		Mkl1		Mettl16
Cox4i2	A		Col2a1	A		Rbl2		Mmd		Mif4gd
Cpd	A		Col6a1	A		Rcan1		Mmp12		Mkrn1
Cpeb2	A		Col6a3	A		Rcbtb2		Mmp23		Mlh3
Cpne2	A		Col6a5	A		Rerg		Mogat2		Mmrn2
Cpt1a	A		Col7a1	A		Rgs12		Morf4l2		Mms22l
Cpxm1	A		Colec12	A		Rgs16		Mpp1		Morc1
Cpz	A		Commd9	A		Rhobtb3		Mprip		Morc3
Crabp1	A		Copa	A		Rhoq		Mr1		Mreg
Crat	A		Copb1	A		Rnf103		Mrc2		Mrps9
Creb3l1	A		Copb2	A		Rnf122		Mrgprf		Mta3
Creg1	A		Copg	A		Rnf144a		Mrps6		Mtmr12
Crispld1	A		Copz2	A		Rnf19a		Mrvi1		Mtmr7
Crispld2	A		Coq10b	A		Rnf217		Msn		Mybl2
Crot	A		Cotl1	A		Romo1		Msrb3		Myl7
Crtap	A		Cp	A		Rsph3b		Msx2		Mylpf
Cry2	A		Cpa6	A		Rxra		Mtap4		Myst2
Csnk1a1	A		Cpeb2	A		S100b		Mtch1		Napepld
Csnk1d	A		Cpne1	A		Samd14		Mtpn		Ncoa3
Csrnp1	A		Cpne8	A		Sardh		Mvp		Ndc80
Ctbp1	A		Cpt1a	A		Sbno2		Mxd3		Neil2
Ctdnep1	A		Cpxm1	A		Scand1		Mxra8		Nek2
Ctdsp1	A		Crabp1	A		Sec63		Myh11		Ng23
Ctdsp2	A		Crispld2	A		Sema6a		Myh9		Ngrn
Ctdspl	A		Crlf1	A		Sema6d		Myl12a		Nhedc1
Ctf1	A		Crtap	A		Serpina3c		Mylk		Nlrc4
Ctnna2	A		Cryl1	A		Serpine2		Myo1c		Nme6
Ctnnb1	A		Csgalnact2	A		Serping1		Myo1d		Noc3l
Ctps2	A		Cst6	A		Sesn3		Myo7a		Nodal
Ctsa	A		Cstb	A		Six5		Myof		Nol6
Ctsf	A		Ctdsp2	A		Slc16a2		Nagk		Nol8
Ctsl	A		Ctgf	A		Slc25a17		Nbl1		Nol9
Cttnbp2nl	A		Ctif	A		Slc27a3		Ncs1		Npr1
Ctxn1	A		Ctnna1	A		Slc39a6		Ndrg4		Nr5a2
Cul3	A		Ctnna2	A		Slc44a2		Nedd9		Nr6a1
Cul4a	A		Ctps2	A		Slc9a6		Nek6		Nubp2
Cul7	A		Ctsk	A		Smad3		Nek7		Nufip1
Cx3cl1	A		Ctsl	A		Smad5		Nexn		Nup133
Cxcl5	A		Cttn	A		Smarcc2		Nfatc1		Nup160
Cxxc4	A		Cttnbp2nl	A		Smo		Nfic		Nup43
Cxxc5	A		Ctxn1	A		Snap47		Nfkb1		Nup62
Cyb5	A		Cul7	A		Socs5		Ngf		Nup62cl
Cyb5r3	A		Cxxc5	A		Sort1		Nhsl2		Odc1
Cybrd1	A		Cyb5d2	A		Sos2		Nicn1		Ooep
Cyp26b1	A		Cyb5r3	A		Sox4		Nid1		Orc1
Cyp39a1	A		Cyld	A		Sparcl1		Nipa1		Orc5
Cyp7b1	A		Cyp11a1	A		Spata24		Nipal1		Orc6
D0H4S114	A		Cyp26b1	A		Spcs2		Nktr		Otud4
D330023K18Rik	A		Cyp51	A		Speg		Nnmt		Otx2
D430042O09Rik	A		Cyp7b1	A		Srf		Nox4		Pak1ip1
D5Ertd579e	A		Cyth2	A		Srpk2		Npc2		Parvb
D630010B17Rik	A		D18Ertd653e	A		Ssbp2		Npr3		Pcsk6
D630045J12Rik	A		D19Wsu162e	A		Stambpl1		Nptx1		Pdcd2
Daam2	A		D330050G23Rik	A		Stom		Nsg1		Pdcd2l
Dact3	A		D630010B17Rik	A		Stox2		Ntan1		Pdcd7
Daf2	A		D830031N03Rik	A		Stx16		Oaf		Pde1b
Dag1	A		Daam2	A		Stx4a		Olr1		Pdhb
Dbc1	A		Dact3	A		Svil		Ostc		Pdlim1
Dcaf5	A		Dag1	A		Syne1_loc1		P4hb		Pecam1
Dcaf8	A		Dap	A		Taf11		Palld		Pelp1
Dchs1	A		Dbn1	A		Tap2		Papss2		Pfkp
Dcxr	A		Dcbld2	A		Tbc1d9b		Pbxip1		Phlda2
Ddit4l	A		Dchs1	A		Tceal1		Pcdh19		Pik3c3
Ddost	A		Dctn1	A		Tcf25		Pde1a		Pisd
Ddr1	A		Dctn4	A		Tead2		Pdgfrb		Piwil2
Ddx50	A		Dda1	A		Tgfbi		Pdia4		Pla1a
Decr1	A		Ddr1	A		Tgfbr1		Pdia6		Pls1
Decr2	A		Ddx50	A		Thbs3		Pdlim2		Pltp
Dennd2a	A		Decr1	A		Thsd4		Pdlim4		Pmel
Des	A		Decr2	A		Tia1		Pdlim5		Pnldc1
Dfna5	A		Degs1	A		Tmem100		Pdlim7		Pnma2
Dip2a	A		Dennd2a	A		Tmem129		Pef1		Pold1
Dlg3	A		Des	A		Tmem132a		Pf4		Poli
Dlg4	A		Dexi	A		Tmem164		Phldb1		Polr1c
Dlk1	A		Dffa	A		Tmem203		Pi15		Pou2f3
Dnajb1	A		Dhrs9	A		Tmem35		Picalm		Ppm1j
Dnajb5	A		Dio3	A		Tmem53		Pid1		Pramef12
Dnajc15	A		Dip2a	A		Tmem80		Pkdcc		Pramef17
Dnajc3	A		Dis3l	A		Tnfsf11		Plat		Prdm14
Dnajc9	A		Disp1	A		Tnrc6b		Plau		Prune
Dnm1	A		Dkk2	A		Top2b		Plaur		Psme4
Dnm3	A		Dkk3	A		Tpp1		Plekho1		Ptcd3
Dok4	A		Dlx2	A		Trib1		Plekho2		Pycard
Dok5	A		Dmpk	A		Trim44		Plod1		Pzp
Dpep1	A		Dnajb11	A		Trpc4ap		Plscr1		r_B1_Mm
Dpt	A		Dnajc1	A		Tsc22d3		Plxnd1		r_B1_Mus1
Dram1	A		Dnajc5	A		Tshz2		Pmepa1		r_B1_Mus2
Dscr3	A		Dnalc1	A		Tspan3		Pmvk		r_B2_Mm2
Dse	A		Dnm1	A		Tspan4		Pofut2		r_BGLII_Mur
Dtnbp1	A		Dnm2	A		Tssc4		Pon3		r_ERVB7_3-LTR_MM
Dtx3	A		Dnm3	A		Ttc3		Ppap2a		r_ETnERV2-int
Dtx4	A		Dnm3os	A		Ttc8		Ppapdc1b		r_HAL1ME
Dusp1	A		Dnpep	A		Tulp4		Ppard		r_IAPLTR2b
Dusp2	A		Dock1	A		Txndc12		Ppbp		r_LTR37A
Dusp6	A		Dpep1	A		Txndc5		Ppp1r18		r_LTRIS3
Dync2li1	A		Dpt	A		Ube2b		Prdx5		r_LTRIS4A
Dyrk2	A		Dram1	A		Ube2e3		Prkab2		r_MERV1_LTR
Dzip1	A		Dscr3	A		Ube2h		Prkg2		r_MLTR11A
E330013P04Rik	A		Dse	A		Ubtd2		Prmt2		r_MLTR25A
E330013P06	A		Dstn	A		Ulk2		Procr		r_MMERGLN_LTR
Ebf1	A		Dstyk	A		Usp47		Prrg1		r_MMERVK9C_I-int
Ebf3	A		Dusp1	A		Vamp3		Psap		r_MMSAT4
Ech1	A		Dusp10	A		Vkorc1		Ptges		r_MT2C_Mm
Echs1	A		Dusp5	A		Wbp1		Ptges3l		r_ORR1A0-int
Eda2r	A		Dusp6	A		Wdr13		Ptgir		r_ORR1A1
Ednra	A		Dyrk1a	A		Whsc1		Ptgs1		r_ORR1A2
Ednrb	A		Dyrk2	A		Wnt16		Ptgs2		r_ORR1B1
Efhc1	A		Dysf	A		Yap1		Ptpn11		r_ORR1B1-int
Efna2	A		Dzip1	A		Ypel3		Ptprd		r_ORR1B2
Efnb2	A		E2f6	A		Zbed3		Pttg1ip		r_ORR1C1
Efs	A		E330013P06	A		Zc3h7b		Pxn		r_PB1D7
Egfl6	A		Ebf1	A		Zcchc14		Pygl		r_Ricksha_c
Ehhadh	A		Ebf3	A		Zfhx4		Pygo2		r_RLTR10D2
Eif1b	A		Ebpl	A		Zfp146		r_U13		r_RLTR11B
Eif4e3	A		Ece1	A		Zfp148		Rab18		r_RLTR12H
Eif4g3	A		Edil3	A		Zfp260		Rab30		r_RLTR13D6
Emx2	A		Efhd2	A		Zfp316		Rab43		r_RLTR13E
Emx2os	A		Efnb2	A		Zfp36l1		Rab5c		r_RLTR17
En1	A		Egr2	A		Zfp422		Rabac1		r_RLTR1B
Enho	A		Ehd1	A		Zfp46		Rap2c		r_RLTR31D_MM
Eno2	A		Ehd4	A		Zfp521		Rassf8		r_RLTR41
Enpep	A		Eif2ak2	A		Zfp68		Rbm4		r_RLTR41A2
Enpp1	A		Eif4e3	A		Zfp768		Rbms2		r_RLTR45-int
Enpp2	A		Elf4	A		Zfp827		Rftn2		r_RLTR51A_Mm
Enpp5	A		Elk3	A		Zhx1		Rgs19		r_RLTR9A3
Epb4.1l3	A		Emilin1	A		Zkscan1		Rgs5		r_RLTR9D
Ephb2	A		Emilin2	A				Rhoa		r_RMER10B
Ephb4	A		En1	A				Rhoc		r_RMER17C-int
Ephb6	A		Endod1	A				Rit1		r_RMER20B
Epm2aip1	A		Enho	A				Rnf19b		r_RMER6A
Eps8	A		Enpp2	A				Rras		r_RMER6B
Epyc	A		Epb4.1l1	A				Rsu1		Rab11fip1
Ergic1	A		Epb4.1l3	A				Runx2		Rab11fip4
Eri3	A		Epc2	A				Rusc2		Rab27a
Errfi1	A		Epha3	A				S100a13		Ranbp17
Esm1	A		Ephb2	A				Samd5		Rasal1
Esyt1	A		Ephb6	A				Sar1a		Rasgrp4
Ets1	A		Eps8	A				Sbsn		Rbm25
Evc	A		Epyc	A				Sc4mol		Rbm27
Evc2	A		Erc2	A				Scamp3		Rbm28
Exoc7	A		Eri3	A				Sccpdh		Rbpms
Ext1	A		Erlec1	A				Scfd1		Rbpms2
F2r	A		Errfi1	A				Scn1b		Rcor2
Fads1	A		Esm1	A				Sdc4		Renbp
Fads2	A		Esyt1	A				Sdcbp		Rfx2
Faf2	A		Esyt2	A				Sec13		Rhd
Fam107b	A		Ets2	A				Sec16b		Rhox5
Fam111a	A		Evi2b	A				Sec22b		Rif1
Fam115c	A		Exoc3l4	A				Sec23a		Rimklb
Fam123b	A		Exoc6b	A				Sec31a		Rinl
Fam131a	A		Ext1	A				Sec61b		Riok2
Fam131b	A		F2r	A				Selm		Rlbp1
Fam13a	A		F3	A				Sepx1		Rmnd5a
Fam13b	A		Fads1	A				Serinc3		Rmnd5b
Fam162a	A		Fads2	A				Serpina3m		Rnaseh1
Fam168a	A		Fads3	A				Serpinb10		Rnf125
Fam168b	A		Faf2	A				Serpine1		Rnf168
Fam173a	A		Fam100a	A				Sertad2		Rnf44
Fam188b	A		Fam107b	A				Sertad4		Robo4
Fam18a	A		Fam114a1	A				Sgcb		Rpa1
Fam195b	A		Fam129a	A				Sgms2		Rpa2
Fam32a	A		Fam131b	A				Sh3bp5		Rpl22
Fam36a	A		Fam13b	A				Sh3gl1		Rpl29
Fam46a	A		Fam149a	A				Sh3rf1		Rpp40
Fam64a	A		Fam160b1	A				Shisa4		Rps6ka1
Fam65a	A		Fam162a	A				Slc16a4		Rps6ka2
Fam92a	A		Fam164a	A				Slc2a10		Rrn3
Fap	A		Fam171a2	A				Slc30a7		Rrp12
Fbln1	A		Fam171b	A				Slc35a2		Rtel1
Fbxl12	A		Fam176a	A				Slc35b1		Rybp
Fbxl21	A		Fam176b	A				Slc35b3		Sall1
Fbxo18	A		Fam36a	A				Slc35b4		Sars2
Fbxo2	A		Fam38a	A				Slc35d1		Sbno1
Fbxo36	A		Fam38b	A				Slc38a4		Schip1
Fbxw11	A		Fam3c	A				Slc38a6		Senp3
Fbxw8	A		Fam45a	A				Slc43a3		Sgk2
Fchsd1	A		Fam59a	A				Slc4a2		Sgol2
Fchsd2	A		Fam65a	A				Slc5a7		Sh3d19
Fcor	A		Fam76a	A				Slc8a1		Sh3tc1
Fech	A		Fam89b	A				Slco3a1		Sik1
Fermt2	A		Fap	A				Smpd1		Sip1
Fez2	A		Far1	A				Snai1		Ska1
Fgf10	A		Farp1	A				Snai2		Slc11a1
Fgfr1	A		Fbln1	A				Snap23		Slc17a9
Fgfr2	A		Fbxo11	A				Snx9		Slc20a1
Fgfrl1	A		Fbxo17	A				Sorbs3		Slc25a40
Fhl1	A		Fbxo2	A				Spata6		Slc29a1
Fhod1	A		Fbxo24	A				Spcs3		Slc30a2
Figf	A		Fbxw5	A				Specc1		Slc37a1
Fis1	A		Fcor	A				Sphk1		Slc39a4
Fkbp9	A		Fdps	A				Spred3		Slc44a4
Fkrp	A		Fech	A				Spryd3		Slc9a3r1
Flna	A		Fermt2	A				Sqle		Smarcad1
Flot1	A		Fert2	A				Sqrdl		Sms
Flot2	A		Fes	A				Srp72		Smyd5
Fndc3a	A		Fez2	A				Srr		Snapc4
Fndc5	A		Fgf10	A				Ssfa2		Snhg12
Foxf2	A		Fgfrl1	A				St3gal1		Snora33
Foxp1	A		Fhl3	A				St3gal5		Snx10
Fras1	A		Fhod1	A				Steap1		Sod1
Frem1	A		Fibin	A				Stx12		Sox2
Frmd4a	A		Figf	A				Suox		Sp2
Frmd6	A		Filip1l	A				Surf4		Spata5
Frs2	A		Fip1l1	A				Syap1		Spice1
Fth1	A		Fis1	A				Synpo		Spna1
Ftl1	A		Fkbp15	A				Sytl2		Spry4
Fto	A		Fkbp1a	A				Syvn1		St8sia1
Fundc2	A		Fkbp9	A				Tapt1		Stip1
Fuom	A		Flii	A				Tax1bp3		Ston2
Fut8	A		Flna	A				Tbc1d2b		Stx3
Fxyd1	A		Flnb	A				Tbc1d8b		Sult2b1
Fxyd2	A		Flnc	A				Tbxa2r		Susd2
Fzd2	A		Flot2	A				Tcn2		Suv420h2
Fzd4	A		Flrt3	A				Tdrd7		Suz12
Gabarapl1	A		Flt4	A				Tes		Swt1
Gabrb3	A		Fmn1	A				Tgfb1i1		Syk
Gadd45b	A		Fmnl3	A				Tiam2		Syt9
Gadd45g	A		Fn1	A				Tln1		Tada2a
Gale	A		Fnbp1l	A				Tm2d2		Taf7
Galnt9	A		Fndc3a	A				Tmbim6		Tardbp
Gamt	A		Foxc2	A				Tmeff2		Tars
Gap43	A		Foxp1	A				Tmem108		Tcf15
Gas1	A		Foxp2	A				Tmem119		Tcl1
Gas8	A		Foxs1	A				Tmem167		Tet1
Gata3	A		Frmd6	A				Tmem167b		Tex10
Gata6	A		Frmd8	A				Tmem179b		Tex19.2
Gatsl2	A		Frs2	A				Tmem188		Tex2
Gbp1	A		Fscn1	A				Tmem41b		Tfb1m
Gcap14	A		Fstl3	A				Tmem50b		Tgif1
Gcc1	A		Fth1	A				Tmem65		Thumpd3
Gcnt1	A		Fxyd2	A				Tnfrsf23		Timm8a2
Gda	A		Fzd2	A				Tnmd		Tle4
Gdf10	A		Fzd4	A				Tnni1		Tmem231
Gdf5	A		Gabarap	A				Tnnt2		Tmem8
Gdf6	A		Gadd45b	A				Tom1l2		Tnnt1
Gdi1	A		Gale	A				Tpbg		Tomm40
Gdpd2	A		Galk2	A				Tpm2		Tpd52
Gem	A		Galns	A				Tram1		Trap1a
Gfpt1	A		Galntl4	A				Tram1l1		Trim24
Gfra1	A		Gamt	A				Trappc1		Trim6
Gfra2	A		Gas1	A				Trim47		Trim71
Ggcx	A		Gas2	A				Trip11		Triml1
Ggt7	A		Gas2l1	A				Ttpal		Triml2
Ginm1	A		Gas7	A				Ttyh2		Trit1
Gja1	A		Gata6	A				Tubb6		Trmt10c
Glb1l	A		Gbf1	A				Ugp2		Tsx
Glg1	A		Gcap14	A				Ugt1a7c		Ttc39b
Gli3	A		Gcc1	A				Unc5b		Ttf1
Glipr2	A		Gchfr	A				Upk3b		Ttf2
Glis3	A		Gcnt4	A				Usp40		Ttn
Glrx	A		Gdf10	A				Vcl		Tut1
Glt8d1	A		Gdf5	A				Vdr		Tyro3
Gltscr1	A		Gem	A				Vhl		Tyw3
Gm10406	A		Gemin7	A				Vnn1		U2surp
Gm10941	A		Ggnbp2	A				Vps41		Ube1y1
Gm11110	A		Gja1	A				Vti1b		Ubqln4
Gm11818	A		Gjb4	A				Vwa5a		Ubtf
Gm12060	A		Glb1l	A				Wdr1		Ubxn1
Gm14325	A		Glg1	A				Wnt4		Ubxn2a
Gm1673	A		Gli2	A				Wnt5a		Ulk1
Gm8773	A		Glipr2	A				Xpa		Upk1a
Gm962	A		Glis2	A				Yipf5		Urb1
Gnao1	A		Glrx	A				Ypel5		Urb2
Gnb4	A		Glt8d2	A				Ywhab		Usp28
Gnb5	A		Gm10941	A				Zfand2a		Usp48
Gng2	A		Gm11818	A				Zfp36		Utp14a
Gng5	A		Gm12824	A				Zfp658		Utp20
Gng7	A		Gm20257	A				Zfp703		Vangl1
Gng8	A		Gm2115	A				Zfp9		Vprbp
Gnpda2	A		Gm6634	A				Zwint		Wapal
Gns	A		Gm8773	A						Wdr18
Gorab	A		Gm8801	A						Wdr75
Gpc1	A		Gmds	A						Wdtc1
Gpc2	A		Gmppb	A						Wfdc15a
Gpc3	A		Gmpr	A						Wfdc2
Gpc6	A		Gnao1	A						Wibg
Gpr153	A		Gnb4	A						Xab2
Gpr88	A		Gng11	A						Zbtb8b
Gprasp2	A		Gng5	A						Zc3h8
Gprc5b	A		Gng8	A						Zcchc10
Gprc5c	A		Gns	A						Zfml
Gpsm1	A		Golga2	A						Zfp106
Gpx7	A		Golm1	A						Zfp143
Grcc10	A		Golt1b	A						Zfp229
Gria1	A		Gorab	A						Zfp280b
Grik5	A		Gosr1	A						Zfp345
Grina	A		Gpc1	A						Zfp42
Grlf1	A		Gpc3	A						Zfp459
Gstk1	A		Gpc4	A						Zfp473
Gstm2	A		Gpr124	A						Zfp493
Gstm7	A		Gpr149	A						Zfp534
Gstt1	A		Gpr153	A						Zfp568
Gstz1	A		Gpr176	A						Zfp57
Gtf2i	A		Gpr39	A						Zfp59
Gucy1a3	A		Gprc5a	A						Zfp710
Guf1	A		Gpsm1	A						Zfp819
Gys1	A		Gpx1	A						Zfp936
H2afy2	A		Gpx3	A						Zfp951
H2afy3	A		Gpx7	A						Zfp97
H3f3a	A		Grb10	A						Zmym1
H3f3b	A		Grb14	A						Zp3
H6pd	A		Grb2	A						Zswim1
Hacl1	A		Grem2	A						Zwilch
Haghl	A		Gria1	A
Hand2	A		Grn	A
Has1	A		Gstm1	A
Has2	A		Gstm2	A
Hcfc1r1	A		Gstt1	A
Hdac11	A		H13	A
Hddc3	A		H3f3b	A
Hdhd3	A		H6pd	A
Hdlbp	A		Hacl1	A
Hexa	A		Hapln1	A
Hey1	A		Has1	A
Heyl	A		Has2	A
Hif1a	A		Hbegf	A
Hip1	A		Hdlbp	A
Hipk1	A		Heatr5a	A
Hipk2	A		Hebp1	A
Hmcn1	A		Hey1	A
Hmga2-ps1	A		Hgf	A
Hmgb3	A		Hhat	A
Hmgcl	A		Hic1	A
Hmgn2	A		Hif1a	A
Hmox1	A		Hmcn1	A
Hmox2	A		Hmga1	A
Hoxa2	A		Hmga2-ps1	A
Hoxb5	A		Hmgcl	A
Hoxc10	A		Hmgcs1	A
Hoxd10	A		Homer3	A
Hoxd11	A		Hoxa11	A
Hoxd12	A		Hoxa11as	A
Hoxd13	A		Hoxb6	A
Hoxd8	A		Hoxc5	A
Hp1bp3	A		Hoxc6	A
Hpgd	A		Hoxc9	A
Hs6st1	A		Hoxd11	A
Hsd17b10	A		Hoxd12	A
Hspa2	A		Hoxd13	A
Hspa4l	A		Hsd17b7	A
Hyi	A		Hsp90b1	A
Iah1	A		Hspa12a	A
Id1	A		Hspa12b	A
Id4	A		Hspg2	A
Idh2	A		Htra1	A
Ier3	A		Hyal1	A
Ier5	A		Icmt	A
Ier5l	A		Id1	A
Ifitm2	A		Id3	A
Ifitm3	A		Idh1	A
Ifnar1	A		Ids	A
Ift20	A		Ier3	A
Ift27	A		Iffo2	A
Ift46	A		Ifi202b	A
Ift74	A		Ifi27l2a	A
Igdcc4	A		Ifit2	A
Igf2r	A		Ifitm3	A
Igfbp3	A		Ifnar1	A
Igfbp4	A		Ifnar2	A
Igfbp5	A		Ifngr2	A
Igsf10	A		Ift20	A
Il11ra1	A		Ift27	A
Il13ra1	A		Ift74	A
Il1r1	A		Ift88	A
Il1rl1	A		Igdcc4	A
Il33	A		Igf2as	A
Il3ra	A		Igf2bp3	A
Il6st	A		Igf2r	A
Ildr2	A		Igfbp4	A
Ilvbl	A		Igfbp5	A
Inf2	A		Igfbp6	A
Ing4	A		Igsf10	A
Insig1	A		Ikbip	A
Insig2	A		Il11	A
Insl6	A		Il11ra1	A
Ip6k1	A		Il13ra1	A
Irf1	A		Il18	A
Irf2bp2	A		Il1r1	A
Irf5	A		Il1rl1	A
Irgm2	A		Il1rl2	A
Irs2	A		Il3ra	A
Irx3	A		Il6st	A
Irx5	A		Ildr2	A
Isoc2b	A		Ilvbl	A
Itga2b	A		Inf2	A
Itga5	A		Inhbb	A
Itga8	A		Inpp5a	A
Itih5	A		Insig1	A
Itm2a	A		Insig2	A
Itpkc	A		Iqgap1	A
Ivd	A		Irak2	A
Izumo4	A		Irf5	A
Jak2	A		Irx3	A
Jam3	A		Irx5	A
Junb	A		Isca1	A
Katnal1	A		Islr	A
Katnal2	A		Itfg1	A
Kcnab1	A		Itfg3	A
Kcne4	A		Itga3	A
Kcnj8	A		Itga5	A
Kcnn4	A		Itga7	A
Kctd11	A		Itga8	A
Kctd12	A		Itgb1	A
Kdelc2	A		Itgbl1	A
Kdelr3	A		Itih2	A
Kdm4a	A		Itm2a	A
Kdm6b	A		Itpkc	A
Khk	A		Jak1	A
Kif1c	A		Jak2	A
Kif21a	A		Jph2	A
Kif26b	A		Kank1	A
Kif3a	A		Kank4	A
Kifap3	A		Katnal1	A
Klf10	A		Kcnab1	A
Klf4	A		Kcne4	A
Klf6	A		Kcnj8	A
Klf7	A		Kcnn4	A
Klhdc2	A		Kctd9	A
Klhdc8b	A		Kdelr2	A
Klhl22	A		Kdelr3	A
Klhl23	A		Kdm2a	A
Klhl29	A		Khdrbs3	A
Klhl7	A		Khk	A
Krt10	A		Kif3a	A
Lamb1	A		Kif5b	A
Lancl1	A		Kifap3	A
Laptm4b	A		Kitl	A
Large	A		Klf10	A
Lars2	A		Klf6	A
Lats1	A		Klf7	A
Lbp	A		Klhdc8b	A
Ldb2	A		Klhl22	A
Lepr	A		Klhl23	A
Lepre1	A		Klhl26	A
Lgr5	A		Klhl29	A
Lifr	A		Krcc1	A
Lima1	A		Ksr1	A
Limd1	A		Lamb1	A
Limd2	A		Lamp1	A
Lipe	A		Large	A
Lmcd1	A		Lasp1	A
Lmf1	A		Lass4	A
Lmo4	A		Layn	A
Lmo7	A		Lclat1	A
Lpar1	A		Ldb2	A
Lpar4	A		Ldlr	A
Lpcat3	A		Ldlrap1	A
Lpgat1	A		Lemd2	A
Lphn2	A		Lepre1	A
Lphn3	A		Leprot	A
Lpin2	A		Lgals3	A
Lpl	A		Lgr5	A
Lrch2	A		Lhx9	A
Lrig1	A		Lima1	A
Lrig2	A		Lims1	A
Lrig3	A		Lipa	A
Lrrc16a	A		Lipo1	A
Lrrc41	A		Lix1	A
Lrrc58	A		Lix1l	A
Lrrk2	A		Lman2	A
Lrrn1	A		Lmcd1	A
Lrrn3	A		Lmod1	A
Lrrn4	A		Loxl1	A
Lss	A		Loxl2	A
Lum	A		Lpar1	A
Ly6e	A		Lpar4	A
Lysmd3	A		Lpcat3	A
Lztfl1	A		Lphn2	A
Lzts2	A		Lphn3	A
Mab21l1	A		Lpl	A
Mab21l2	A		Lrig3	A
Mafb	A		Lrp12	A
Maff	A		Lrrc14	A
Maged1	A		Lrrc15	A
Maged2	A		Lrrc16a	A
Magee1	A		Lrrc17	A
Mageh1	A		Lrrc32	A
Magt1	A		Lrrc58	A
Mamdc2	A		Lrrc59	A
Man1c1	A		Lrrc8c	A
Man2a1	A		Lrrk2	A
Man2a2	A		Lrrn1	A
Map1lc3a	A		Lrsam1	A
Map2k6	A		Lsp1	A
Map3k14	A		Lss	A
Map4k4	A		Ltbp2	A
Mapkapk2	A		Ltbp3	A
Mapre3	A		Lum	A
Marcks	A		Ly6e	A
Mark1	A		Lynx1	A
Marveld1	A		Lyrm1	A
Matn2	A		Lysmd3	A
Mcc	A		Lztfl1	A
Mdga1	A		Mab21l1	A
Mecom_loc2	A		Mab21l2	A
Med13l	A		Mafb	A
Meg3	A		Maff	A
Megf6	A		Maged1	A
Meox2	A		Maged2	A
Mest	A		Magi3	A
Metrn	A		Mamdc2	A
Metrnl	A		Man1a	A
Mettl9	A		Man1c1	A
Mex3a	A		Man2a1	A
Mex3d	A		Manf	A
Mfap4	A		Map1lc3a	A
Mfsd7b	A		Map2k4	A
Mgat3	A		Mapk6	A
Mgmt	A		Mapk9	A
Mgrn1	A		Mapre3	A
Mgst1	A		Matn2	A
Mia3	A		Mboat7	A
Micall1	A		Mcam	A
Micall2	A		Mcc	A
Mir24-2	A		Mcpt8	A
Mir3064	A		Mdfic	A
Mir5109	A		Mdm2	A
Mirg	A		Mecom_loc2	A
Mlf1	A		Med13l	A
Mll5	A		Meg3	A
Mmab	A		Megf6	A
Mmp10	A		Mesdc1	A
Mmp11	A		Mest	A
Mmp19	A		Metrn	A
Mmp3	A		Metrnl	A
Mob3a	A		Mex3c	A
Mob4	A		Mfap4	A
Mpdz	A		Mfap5	A
Mpnd	A		Mfge8	A
Mpp2	A		Mfhas1	A
Mpp5	A		Mfn2	A
Mras	A		Mfsd11	A
Ms4a4d	A		Mfsd5	A
Msx1	A		Mfsd7c	A
Mtap1a	A		Mgat3	A
Mtap1b	A		Mgrn1	A
Mtap7d1	A		Mgst2	A
Mterfd2	A		Mgst3	A
Mthfs	A		Micall1	A
Mtmr2	A		Micall2	A
Mtss1l	A		Midn	A
mt-Tl2	A		Mitf	A
mt-Tm	A		Mkl1	A
mt-Tq	A		Mlf1	A
Mum1l1	A		Mmab	A
Mvk	A		Mmd	A
Mxra7	A		Mmp10	A
Myh10	A		Mmp11	A
Myl1	A		Mmp12	A
Myl6	A		Mmp19	A
Mylip	A		Mmp23	A
N6amt1	A		Mmp3	A
Naaa	A		Mmp9	A
Naga	A		Mob3a	A
Nbea	A		Mob3c	A
Ncald	A		Mocs1	A
Ncam1	A		Mogat2	A
Nck1	A		Morf4l2	A
Nck2	A		Mpp1	A
Nckap5l	A		Mpp2	A
Ndel1	A		Mpp5	A
Ndufa13	A		Mppe1	A
Ndufa2	A		Mprip	A
Ndufv3	A		Mpv17	A
Neat1	A		Mpzl1	A
Nedd4	A		Mr1	A
Nefm	A		Mrc2	A
Negr1	A		Mrgprf	A
Nelf	A		Mrpl33	A
Nell2	A		Mrps6	A
Nenf	A		Mrvi1	A
Neo1	A		Ms4a4d	A
Nfat5	A		Msn	A
Nfe2l2	A		Msra	A
Nfib	A		Msrb3	A
Nfil3	A		Msx1	A
Nfkbia	A		Msx2	A
Ngly1	A		Mtap1a	A
Nhsl1	A		Mtap4	A
Nisch	A		Mtap6	A
Nkd1	A		Mtch1	A
Nkiras2	A		Mthfs	A
Nlgn2	A		Mtmr2	A
Nme4	A		Mtpn	A
Nnat	A		mt-Tq	A
Notch3	A		Mum1l1	A
Nov	A		Mvk	A
Npepl1	A		Mvp	A
Nqo1	A		Mxd3	A
Nr2f6	A		Mxra7	A
Nrbp1	A		Mxra8	A
Nrbp2	A		Myh10	A
Nrcam	A		Myh11	A
Nrk	A		Myh9	A
Nt5c2	A		Myl12a	A
Nt5c3l	A		Myl6	A
Ntrk2	A		Mylip	A
Nucb1	A		Mylk	A
Nudt22	A		Myo1c	A
Nxpe3	A		Myo1d	A
Oaz2	A		Myo7a	A
Odz3	A		Myo9b	A
Ogfr	A		Myof	A
Ogfrl1	A		N6amt1	A
Olfm1	A		Naaa	A
Olfml1	A		Nagk	A
Olfml3	A		Nbl1	A
Omd	A		Ncf2	A
Oplah	A		Ncs1	A
Oscp1	A		Ndel1	A
Osgin1	A		Ndrg4	A
Osr1	A		Nedd4	A
Osr2	A		Nedd9	A
Otor	A		Negr1	A
Otud7b	A		Nek6	A
Oxct1	A		Nek7	A
Oxr1	A		Neo1	A
P4ha1	A		Neto2	A
P4ha2	A		Neurl2	A
Pacs1	A		Nexn	A
Pafah1b2	A		Nfat5	A
Pafah1b3	A		Nfatc1	A
Paip2	A		Nfe2l2	A
Pak1	A		Nfic	A
Pamr1	A		Nfil3	A
Papss1	A		Nfkb1	A
Paqr6	A		Ngf	A
Pard3b	A		Ngly1	A
Pard6g	A		Nhsl2	A
Parp10	A		Nicn1	A
Pbx1	A		Nid1	A
Pbx2	A		Nipa1	A
Pcbp4	A		Nipal1	A
Pcdh10	A		Nipal4	A
Pcdh17	A		Nisch	A
Pcdh9	A		Nktr	A
Pcdhga3	A		Nnmt	A
Pcdhga7	A		Nox4	A
Pcdhgb4	A		Npc2	A
Pcdhgb6	A		Nploc4	A
Pcmtd2	A		Npr3	A
Pcp4l1	A		Nptx1	A
Pcsk5	A		Nqo2	A
Pcsk9	A		Nrk	A
Pcx	A		Nsg1	A
Pcyox1	A		Ntan1	A
Pcyt2	A		Nucb1	A
Pdcd4	A		Nudt22	A
Pddc1	A		Nudt4	A
Pde4b_loc2	A		Nus1	A
Pde8b	A		Oaf	A
Pdgfc	A		Oaz2	A
Pdgfd	A		Ocrl	A
Pdgfra	A		Olfml1	A
Pdk2	A		Olfml3	A
Pdp1	A		Olr1	A
Pdpn	A		Omd	A
Pdxdc1	A		Ophn1	A
Pear1	A		Ormdl3	A
Peg3	A		Osr1	A
Per1	A		Osr2	A
Per2	A		Ostc	A
Pfdn5	A		Otor	A
Pfkfb3	A		P4ha1	A
Pfn2	A		P4ha2	A
Pgap2	A		P4hb	A
Pgm2	A		Pacsin2	A
Pgm5	A		Pafah1b3	A
Pgpep1	A		Pak1	A
Pgrmc1	A		Palld	A
Phactr2	A		Pamr1	A
Phf13	A		Papss2	A
Phf2	A		Pbxip1	A
Phf21a	A		Pcdh10	A
Pias1	A		Pcdh17	A
Pigp	A		Pcdh19	A
Pik3r1	A		Pcdh9	A
Pion	A		Pcdhga7	A
Pip5k1a	A		Pcdhgb6	A
Pitpnm1	A		Pcgf3	A
Pja1	A		Pcp4l1	A
Pkd2	A		Pcsk9	A
Pkhd1l1	A		Pdcd4	A
Pkig	A		Pde1a	A
Pknox2	A		Pde4a	A
Pla2r1	A		Pdgfc	A
Plagl1	A		Pdgfd	A
Plcd1	A		Pdgfra	A
Plce1	A		Pdgfrb	A
Pld3	A		Pdia4	A
Plekha2	A		Pdia6	A
Plekha5	A		Pdk2	A
Plekhf1	A		Pdlim2	A
Plekhh2	A		Pdlim4	A
Plk1s1	A		Pdlim5	A
Plod2	A		Pdlim7	A
Plxna2	A		Pdp1	A
Pnrc1	A		Pdxdc1	A
Podn	A		Pear1	A
Pogk	A		Pef1	A
Polr2m	A		Peg3	A
Polr3gl	A		Peli1	A
Pomt2	A		Per1	A
Por	A		Pf4	A
Pou6f1	A		Pgm2	A
Ppap2b	A		Pgm5	A
Ppp2r2b	A		Phf1	A
Ppp2r3a	A		Phf13	A
Ppp6r2	A		Phf21a	A
Ppt1	A		Phldb1	A
Prcp	A		Pi15	A
Prdx2	A		Pi4k2b	A
Prdx4	A		Picalm	A
Prkaca	A		Pid1	A
Prkacb	A		Pign	A
Prkar1b	A		Pik3r2	A
Prkca	A		Pkd2	A
Prkcd	A		Pkdcc	A
Prkd1	A		Pkig	A
Prkd2	A		Pla2r1	A
Prkra	A		Plat	A
Prl2c2	A		Plau	A
Prom1	A		Plaur	A
Prorsd1	A		Plcd1	A
Pros1	A		Pld3	A
Prph	A		Plekha2	A
Prr16	A		Plekhf1	A
Prr5l	A		Plekhh2	A
Prrc1	A		Plekho1	A
Prrx2	A		Plekho2	A
Psd3	A		Plod1	A
Ptbp2	A		Plscr1	A
Ptger4	A		Plxnd1	A
Ptgfr	A		Pmepa1	A
Ptgis	A		Pmvk	A
Ptgr1	A		Pnpla8	A
Ptk7	A		Pnrc1	A
Ptms	A		Pofut2	A
Ptov1	A		Pon3	A
Ptp4a2	A		Por	A
Ptpdc1	A		Ppap2a	A
Ptplad1	A		Ppap2b	A
Ptpn13	A		Ppapdc1b	A
Ptprg	A		Ppard	A
Ptprn	A		Ppbp	A
Ptprs	A		Ppp1r15a	A
Ptx3	A		Ppp1r18	A
Pxdn	A		Ppp2r3a	A
Pxmp4	A		Ppp2r3d	A
r_(CAAGG)n	A		Ppp3ca	A
r_(CAG)n	A		Ppp3r1	A
r_(CTGGGG)n	A		Ppp4r2	A
r_(GGAA)n	A		Prcp	A
r_(TCTCCC)n	A		Prdx4	A
r_7SK	A		Prdx5	A
r_C-rich	A		Prelid1	A
r_IAPEY4_I-int	A		Prkab2	A
r_IAPEY4_LTR	A		Prkaca	A
r_L1MA7	A		Prkacb	A
r_LSU-rRNA_Hsa	A		Prkar1b	A
r_LTR41	A		Prkca	A
r_LTR88a	A		Prkcd	A
r_MER58A	A		Prkd1	A
r_MMVL30-int	A		Prkd3	A
r_RLTR4_Mm	A		Prkg2	A
r_RLTR6_Mm	A		Prl2c2	A
r_RLTR6B_Mm	A		Prmt2	A
r_RLTR6-int	A		Procr	A
r_tRNA-Gln-CAA_	A		Prr16	A
r_tRNA-Gly-GGY	A		Prrc1	A
r_tRNA-Leu-CTY	A		Prrg1	A
r_U1	A		Prrx2	A
r_U2	A		Psap	A
r_ZP3AR	A		Ptges	A
R3hcc1	A		Ptges3l	A
Rab11b	A		Ptgfr	A
Rab13	A		Ptgir	A
Rab1b	A		Ptgis	A
Rab27b	A		Ptgr1	A
Rab31	A		Ptgs1	A
Rab34	A		Ptgs2	A
Rab3il1	A		Ptk7	A
Rab4b	A		Ptov1	A
Raet1e	A		Ptp4a2	A
Rai1	A		Ptpdc1	A
Ralgds	A		Ptpn11	A
Rap1gds1	A		Ptpn12	A
Rap2a	A		Ptpn23	A
Rap2b	A		Ptprd	A
Rarb	A		Ptprg	A
Rarres2	A		Ptprn	A
Rasa3	A		Pttg1ip	A
Rasa4	A		Ptx3	A
Rasd1	A		Pvr	A
Rasl11a	A		Pxmp4	A
Rbbp9	A		Pxn	A
Rbfox2	A		Pygl	A
Rbl2	A		Pygo2	A
Rbm4b	A		Qk	A
Rcan1	A		r_(CAG)n	A
Rcbtb2	A		r_(GGAA)n	A
Rcn1	A		r_(T)n	A
Rcn3	A		r_(TCTCCC)n	A
Rdh14	A		r_A-rich	A
Reck	A		r_ERVB4_1B-I_MM-int	A
Reg3g	A		r_IAPEY4_I-int	A
Relt	A		r_IAPEY4_LTR	A
Rerg	A		r_MER34B-int	A
Rgl1	A		r_RLTR4_Mm	A
Rgmb	A		r_RLTR48A	A
Rgnef	A		r_RLTR6B_Mm	A
Rgs12	A		r_U13	A
Rgs16	A		r_YREP_Mm	A
Rgs17	A		Rab13	A
Rgs8	A		Rab18	A
Rhobtb1	A		Rab1b	A
Rhobtb3	A		Rab27b	A
Rhoq	A		Rab30	A
Rian	A		Rab31	A
Rin2	A		Rab34	A
Rnasel	A		Rab35	A
Rnd1	A		Rab3gap1	A
Rnf103	A		Rab3il1	A
Rnf122	A		Rab43	A
Rnf130	A		Rab4b	A
Rnf144a	A		Rab5c	A
Rnf157	A		Rab6a	A
Rnf19a	A		Rabac1	A
Rnf214	A		Rabep2	A
Rnf217	A		Rabgap1l	A
Rnf24	A		Rabgef1	A
Romo1	A		Raet1e	A
Ropn1l	A		Rai14	A
Rprm	A		Rala	A
Rrad	A		Ralgds	A
Rrbp1	A		Rap1b	A
Rsph3b	A		Rap2a	A
Rtn2	A		Rap2c	A
Rtn4	A		Rarb	A
Rxra	A		Rasa1	A
Ryk	A		Rasa2	A
S100b	A		Rasa3	A
S1pr2	A		Rasl11a	A
S1pr3	A		Rassf8	A
Sall2	A		Rbm4	A
Samd14	A		Rbm4b	A
Sardh	A		Rbms2	A
Sat2	A		Rchy1	A
Sbno2	A		Rcn1	A
Scand1	A		Rcn3	A
Scara3	A		Reck	A
Scarb1	A		Reg3g	A
Scyl1	A		Rftn2	A
Sdk1	A		Rfwd2	A
Sec16a	A		Rgl1	A
Sec24d	A		Rgmb	A
Sec63	A		Rgnef	A
Secisbp2l	A		Rgs17	A
Selenbp1	A		Rgs19	A
Sema3e	A		Rgs3	A
Sema3f	A		Rgs5	A
Sema4g	A		Rhoa	A
Sema5a	A		Rhobtb1	A
Sema6a	A		Rhoc	A
Sema6d	A		Rian	A
Sepw1	A		Rin2	A
Serf2	A		Riok3	A
Serhl	A		Rit1	A
Serpina3c	A		Rnf128	A
Serpina3g	A		Rnf130	A
Serpina3h	A		Rnf14	A
Serpine2	A		Rnf149	A
Serping1	A		Rnf166	A
Sertad1	A		Rnf19b	A
Sertad3	A		Rnf24	A
Sesn3	A		Ropn1l	A
Sestd1	A		Rp2h	A
Setbp1	A		Rprm	A
Sfr1	A		Rrad	A
Sfrp2	A		Rraga	A
Sfxn5	A		Rragc	A
Sgcd	A		Rras	A
Sgpl1	A		Rras2	A
Sh3bgrl3	A		Rrbp1	A
Shc1	A		Rsu1	A
Shc2	A		Rtn2	A
Sik3	A		Rtn4	A
Siva1	A		Runx1t1	A
Six1	A		Runx2	A
Six5	A		Rusc2	A
Slc12a4	A		Ryk	A
Slc14a1	A		S100a13	A
Slc16a2	A		S1pr2	A
Slc1a3	A		S1pr3	A
Slc22a17	A		Sall2	A
Slc22a5	A		Samd4b	A
Slc25a1	A		Samd5	A
Slc25a17	A		Sar1a	A
Slc25a23	A		Sash1	A
Slc27a3	A		Sat2	A
Slc30a4	A		Sbsn	A
Slc35f5	A		Sc4mol	A
Slc39a13	A		Scamp3	A
Slc39a6	A		Scara3	A
Slc39a7	A		Sccpdh	A
Slc44a2	A		Scd3	A
Slc4a3	A		Scfd1	A
Slc4a4	A		Scn1b	A
Slc9a1	A		Scyl1	A
Slc9a3r2	A		Sdc4	A
Slc9a6	A		Sdcbp	A
Slit3	A		Sdk1	A
Smad1	A		Sec13	A
Smad3	A		Sec16b	A
Smad5	A		Sec22b	A
Smad6	A		Sec23a	A
Smap2	A		Sec23ip	A
Smarca1	A		Sec24a	A
Smarcc2	A		Sec24d	A
Smo	A		Sec31a	A
Snap47	A		Sec61b	A
Snapin	A		Secisbp2l	A
Sncaip	A		Selm	A
Sned1	A		Sema3e	A
Snhg8	A		Sema5a	A
Snn	A		Sepw1	A
Snx12	A		Sepx1	A
Snx17	A		Serhl	A
Snx32	A		Serinc2	A
Soat1	A		Serinc3	A
Socs3	A		Serpina3g	A
Socs5	A		Serpina3h	A
Sorcs2	A		Serpina3m	A
Sort1	A		Serpinb10	A
Sos2	A		Serpinb2	A
Sowahc	A		Serpine1	A
Sox11	A		Sertad1	A
Sox12	A		Sertad2	A
Sox4	A		Sertad3	A
Sox5	A		Sertad4	A
Sox9	A		Sestd1	A
Sparcl1	A		Setbp1	A
Spata24	A		Sfrp2	A
Spcs2	A		Sfxn4	A
Speg	A		Sgcb	A
Spock3	A		Sgcd	A
Spon2	A		Sgms1	A
Spp1	A		Sgms2	A
Spred1	A		Sgpl1	A
Spsb1	A		Sh3bgrl3	A
Spty2d1	A		Sh3bp5	A
Sqstm1	A		Sh3gl1	A
Sra1	A		Sh3glb2	A
Srf	A		Sh3rf1	A
Srgap3	A		Shc1	A
Srpk2	A		Shisa4	A
Srpx	A		Shoc2	A
Srsf5	A		Sik3	A
Srxn1	A		Sim2	A
Ssbp2	A		Sipa1	A
Ssc5d	A		Six1	A
Ssr1	A		Skap2	A
St3gal2	A		Ski	A
St3gal4	A		Slc12a4	A
St3gal6	A		Slc14a1	A
St6gal1	A		Slc16a4	A
St6galnac6	A		Slc1a3	A
Stambpl1	A		Slc26a11	A
Stat2	A		Slc26a6	A
Stat3	A		Slc2a10	A
Steap2	A		Slc30a4	A
Steap3	A		Slc30a7	A
Steap4	A		Slc35a2	A
Stim1	A		Slc35b1	A
Stk17b	A		Slc35b3	A
Stk32a	A		Slc35b4	A
Stom	A		Slc35d1	A
Stox2	A		Slc35f5	A
Stt3a	A		Slc37a2	A
Stx16	A		Slc38a4	A
Stx2	A		Slc38a6	A
Stx4a	A		Slc39a13	A
Stx5a	A		Slc39a7	A
Stxbp1	A		Slc41a1	A
Stxbp4	A		Slc43a3	A
Stxbp6	A		Slc4a2	A
Sulf1	A		Slc4a3	A
Svil	A		Slc4a4	A
Svip	A		Slc4a8	A
Syne1_loc1	A		Slc5a7	A
Syt13	A		Slc8a1	A
Tac1	A		Slc9a3r2	A
Tacc1	A		Slco3a1	A
Taf11	A		Slit3	A
Taf9b	A		Smad1	A
Tap1	A		Smad2	A
Tap2	A		Smad6	A
Tapbpl	A		Smad7	A
Tbc1d16	A		Smap1	A
Tbc1d20	A		Smap2	A
Tbc1d9b	A		Smarca1	A
Tceal1	A		Smox	A
Tceal3	A		Smpd1	A
Tcf19	A		Smtn	A
Tcf25	A		Smurf1	A
Tcf4	A		Smurf2	A
Tcp11l2	A		Snai1	A
Tead1	A		Snai2	A
Tead2	A		Snap23	A
Tead3	A		Snapin	A
Tef	A		Sncaip	A
Ten1	A		Sned1	A
Tenc1	A		Snn	A
Tfap2b	A		Snord82	A
Tfcp2	A		Snx17	A
Tfg	A		Snx4	A
Tfpi	A		Snx9	A
Tfpi2	A		Soat1	A
Tgfbi	A		Socs3	A
Tgfbr1	A		Sorbs3	A
Tgfbr3	A		Sorcs2	A
Tgtp1	A		Sox5	A
Thbs3	A		Sox9	A
Thsd4	A		Spata6	A
Tia1	A		Spcs3	A
Tifa	A		Specc1	A
Timm17b	A		Spg21	A
Tiparp	A		Sphk1	A
Tlcd2	A		Spink2	A
Tle1	A		Spock3	A
Tle2	A		Spon2	A
Tm7sf2	A		Spp1	A
Tmem100	A		Sppl3	A
Tmem106c	A		Spred1	A
Tmem120a	A		Spred3	A
Tmem129	A		Spryd3	A
Tmem132a	A		Spsb1	A
Tmem141	A		Sptlc2	A
Tmem154	A		Sqle	A
Tmem158	A		Sqrdl	A
Tmem164	A		Sqstm1	A
Tmem175	A		Srgap3	A
Tmem2	A		Srp72	A
Tmem200a	A		Srpx	A
Tmem200b	A		Srr	A
Tmem203	A		Srxn1	A
Tmem205	A		Ssc5d	A
Tmem220	A		Ssfa2	A
Tmem223	A		Ssr1	A
Tmem26	A		St3gal1	A
Tmem35	A		St3gal2	A
Tmem39a	A		St3gal5	A
Tmem42	A		St6galnac6	A
Tmem45a	A		Stam	A
Tmem47	A		Star	A
Tmem53	A		Stat3	A
Tmem80	A		Stat6	A
Tmem86a	A		Stc1	A
Tmem98	A		Steap1	A
Tmx4	A		Steap2	A
Tnfaip6	A		Steap3	A
Tnfaip8	A		Steap4	A
Tnfrsf19	A		Stim1	A
Tnfsf11	A		Stim2	A
Tnrc18	A		Stk17b	A
Tnrc6b	A		Stradb	A
Top2b	A		Strn3	A
Tox	A		Stt3a	A
Tpp1	A		Stx12	A
Tpst1	A		Stx2	A
Tpt1	A		Stx5a	A
Trafd1	A		Stx6	A
Trerf1	A		Stxbp1	A
Trib1	A		Stxbp4	A
Tril	A		Stxbp6	A
Trim12c	A		Suco	A
Trim44	A		Sulf1	A
Trim56	A		Sumf1	A
Trip6	A		Sun2	A
Tro	A		Suox	A
Trp53inp2	A		Surf4	A
Trpc4ap	A		Syap1	A
Tsc22d1	A		Synpo	A
Tsc22d2	A		Syt13	A
Tsc22d3	A		Sytl2	A
Tshz2	A		Syvn1	A
Tsku	A		Tab2	A
Tspan11	A		Tac1	A
Tspan3	A		Tacc1	A
Tspan4	A		Tada2b	A
Tspan5	A		Taok1	A
Tspan9	A		Taok3	A
Tspyl2	A		Tapbpl	A
Tssc4	A		Tapt1	A
Ttc12	A		Tax1bp1	A
Ttc21b	A		Tax1bp3	A
Ttc3	A		Tbc1d20	A
Ttc8	A		Tbc1d22a	A
Ttyh3	A		Tbc1d2b	A
Tug1	A		Tbc1d8b	A
Tulp4	A		Tbcel	A
Twist1	A		Tbxa2r	A
Twist2	A		Tceal3	A
Twsg1	A		Tcf4	A
Txndc12	A		Tcn2	A
Txndc5	A		Tcp11l2	A
Uap1	A		Tdrd7	A
Ubap1	A		Tead1	A
Ube2b	A		Tead3	A
Ube2e3	A		Tes	A
Ube2h	A		Tfg	A
Ube2r2	A		Tfpi2	A
Ubn1	A		Tgds	A
Ubtd1	A		Tgfb1i1	A
Ubtd2	A		Tgfbr3	A
Ugdh	A		Tiam2	A
Ulk2	A		Timm17b	A
Unc5c	A		Tle1	A
Uqcrh	A		Tle2	A
Urgcp	A		Tln1	A
Usp11	A		Tm2d2	A
Usp2	A		Tmbim6	A
Usp29	A		Tmed7	A
Usp47	A		Tmeff2	A
Vamp3	A		Tmem108	A
Vash2	A		Tmem119	A
Vasn	A		Tmem120a	A
Vav3	A		Tmem150a	A
Vcan	A		Tmem167	A
Vegfa	A		Tmem167b	A
Vegfc	A		Tmem179b	A
Vill	A		Tmem184b	A
Vkorc1	A		Tmem188	A
Vldlr	A		Tmem200a	A
Vps13c	A		Tmem200b	A
Vps18	A		Tmem220	A
Vps37c	A		Tmem26	A
Wbp1	A		Tmem41b	A
Wbp5	A		Tmem42	A
Wbscr17	A		Tmem45a	A
Wdr13	A		Tmem50b	A
Whsc1	A		Tmem65	A
Whsc1l1	A		Tmem86a	A
Wipf1	A		Tmem98	A
Wipi1	A		Tmsb10	A
Wnt16	A		Tmtc4	A
Wnt2	A		Tmx4	A
Wnt9a	A		Tnfaip6	A
Wrn	A		Tnfaip8	A
Wt1	A		Tnfrsf23	A
Xbp1	A		Tnmd	A
Xpnpep2	A		Tnni1	A
Xpr1	A		Tnnt2	A
Yap1	A		Tnrc18	A
Ypel3	A		Tollip	A
Zbed3	A		Tom1l2	A
Zbed6	A		Tox	A
Zbtb25	A		Tpbg	A
Zc3h11a	A		Tpm2	A
Zc3h7b	A		Tpst2	A
Zcchc14	A		Tpt1	A
Zcchc24	A		Traf3ip2	A
Zcchc5	A		Trafd1	A
Zdhhc16	A		Tram1	A
Zdhhc8	A		Tram1l1	A
Zeb1	A		Trappc1	A
Zfand5	A		Tril	A
Zfand6	A		Trim12c	A
Zfhx4	A		Trim3	A
Zfp146	A		Trim47	A
Zfp148	A		Trip11	A
Zfp248	A		Tro	A
Zfp260	A		Trove2	A
Zfp316	A		Trp53inp2	A
Zfp354c	A		Tsc22d1	A
Zfp36l1	A		Tsc22d2	A
Zfp36l2	A		Tsku	A
Zfp395	A		Tspan11	A
Zfp422	A		Tspan2	A
Zfp449	A		Tspan5	A
Zfp46	A		Tspan9	A
Zfp467	A		Tspyl2	A
Zfp516	A		Ttc12	A
Zfp521	A		Ttc21b	A
Zfp523	A		Ttll3	A
Zfp579	A		Ttpal	A
Zfp608	A		Ttyh2	A
Zfp618	A		Ttyh3	A
Zfp629	A		Tubb3	A
Zfp653	A		Tubb6	A
Zfp672	A		Tug1	A
Zfp68	A		Twf1	A
Zfp697	A		Twist1	A
Zfp768	A		Twist2	A
Zfp810	A		Twsg1	A
Zfp827	A		Uaca	A
Zfp948	A		Uap1	A
Zfpm2	A		Uba5	A
Zhx1	A		Ube2d2a	A
Zic1	A		Ube2r2	A
Zim1	A		Ube2v1	A
Zkscan1	A		Ube2z	A
Zmiz1	A		Ube3b	A
Znf512b	A		Ubtd1	A
Zswim4	A		Ugdh	A
37500	B		Ugp2	A
38596	B		Ugt1a7c	A
39326	B		Uhmk1	A
39508	B		Uhrf1bp1l	A
39692	B		Unc5b	A
40057	B		Unc5c	A
40787	B		Upk3b	A
0610007P14Rik	B		Urgcp	A
0610031J06Rik	B		Uros	A
0610037P05Rik	B		Usp11	A
0910001L09Rik	B		Usp16	A
1110002B05Rik	B		Usp19	A
1110003E01Rik	B		Usp4	A
1110007C09Rik	B		Usp40	A
1110012L19Rik	B		Vash2	A
1110021J02Rik	B		Vasn	A
1110032A03Rik	B		Vasp	A
1110038D17Rik	B		Vcan	A
1110046J04Rik	B		Vcl	A
1110051M20Rik	B		Vcp	A
1110059G10Rik	B		Vdr	A
1110067D22Rik	B		Vegfa	A
1190007F08Rik	B		Vhl	A
1300002E11Rik	B		Vldlr	A
1300014I06Rik	B		Vnn1	A
1500003O03Rik	B		Vps37c	A
1500011H22Rik	B		Vps41	A
1500015O10Rik	B		Vps4a	A
1700012B15Rik	B		Vti1b	A
1700019E19Rik	B		Vwa5a	A
1700025K23Rik	B		Wbp5	A
1700029G01Rik	B		Wbscr17	A
1700048O20Rik	B		Wdr1	A
1700088E04Rik	B		Wipf1	A
1700123O20Rik	B		Wipi1	A
1810020D17Rik	B		Wnk1	A
1810031K17Rik	B		Wnt2	A
1810055G02Rik	B		Wnt4	A
1810058I24Rik	B		Wnt5a	A
1810062G17Rik	B		Wnt9a	A
2010002N04Rik	B		Wrn	A
2010012O05Rik	B		Wsb2	A
2010106G01Rik	B		Wt1	A
2010111I01Rik	B		Xbp1	A
2010315B03Rik	B		Xpa	A
2010321M09Rik	B		Xpr1	A
2200002D01Rik	B		Yeats2	A
2210403K04Rik	B		Yipf5	A
2210404O09Rik	B		Ykt6	A
2310001H17Rik	B		Ypel5	A
2310039H08Rik	B		Ythdf3	A
2310045N01Rik	B		Ywhab	A
2510009E07Rik	B		Ywhah	A
2610001J05Rik	B		Zcchc17	A
2610002M06Rik	B		Zcchc24	A
2610029I01Rik	B		Zcchc5	A
2610034B18Rik	B		Zdhhc16	A
2610203C20Rik	B		Zdhhc17	A
2610203C22Rik	B		Zeb1	A
2610301B20Rik	B		Zfand2a	A
2610301G19Rik	B		Zfand5	A
2610306M01Rik	B		Zfand6	A
2700089E24Rik	B		Zfp189	A
2810407C02Rik	B		Zfp354c	A
2810417H13Rik	B		Zfp36	A
2810433D01Rik	B		Zfp36l2	A
2810442I21Rik	B		Zfp449	A
2900053A13Rik	B		Zfp467	A
3110003A17Rik	B		Zfp608	A
3110007F17Rik	B		Zfp658	A
3110039M20Rik	B		Zfp672	A
3110056K07Rik	B		Zfp703	A
3110062M04Rik	B		Zfp9	A
3830403N18Rik	B		Zfpm2	A
3830406C13Rik	B		Zfr	A
4632428N05Rik	B		Zfx	A
4732418C07Rik	B		Zic1	A
4831426I19Rik	B		Zim1	A
4833412C05Rik	B		Zmiz1	A
4921524J17Rik	B		Znf512b	A
4930523C07Rik	B		Zswim4	A
4933403F05Rik	B		Zswim6	A
4933426M11Rik	B		Zwint	A
4933431E20Rik	B		Zzef1	A
4933433P14Rik	B		38596	B
5031425E22Rik	B		38961	B
5033414D02Rik	B		39508	B
5330426P16Rik	B		39692	B
5430417L22Rik	B		40057	B
5430435G22Rik	B		40787	B
5730469M10Rik	B		0610007C21Rik	B
6230409E13Rik	B		0610007P14Rik	B
6230427J02Rik	B		0610040B10Rik	B
6330406I15Rik	B		1110002B05Rik	B
6530418L21Rik	B		1110005A03Rik	B
6720456B07Rik	B		1110021J02Rik	B
8430429K09Rik	B		1110032A03Rik	B
8430436N08Rik	B		1110038D17Rik	B
9030617O03Rik	B		1110051M20Rik	B
9030619P08Rik	B		1110058L19Rik	B
9130008F23Rik	B		1110059G10Rik	B
9130011J15Rik	B		1110067D22Rik	B
9130221H12Rik	B		1190002H23Rik	B
9230114K14Rik	B		1300014I06Rik	B
9330133O14Rik	B		1300018J18Rik	B
9430020K01Rik	B		1500003O03Rik	B
9530068E07Rik	B		1500011H22Rik	B
9930013L23Rik	B		1500015O10Rik	B
A430105I19Rik	B		1700012B15Rik	B
A630033H20Rik	B		1700019E19Rik	B
A730011L01Rik	B		1700025G04Rik	B
A830007P12Rik	B		1700048O20Rik	B
A930005H10Rik	B		1700123O20Rik	B
A930038C07Rik	B		1810011O10Rik	B
Aacs	B		1810020D17Rik	B
Aak1	B		1810030N24Rik	B
Abca1	B		1810031K17Rik	B
Abca3	B		1810043G02Rik	B
Abcc1	B		1810055G02Rik	B
Abcd2	B		1810058I24Rik	B
Abhd4	B		2010001M06Rik	B
Abhd5	B		2010003O02Rik	B
Abhd8	B		2010012O05Rik	B
Abi1	B		2010106G01Rik	B
Abi3bp	B		2010111I01Rik	B
Acaa1a	B		2010315B03Rik	B
Acaa2	B		2010321M09Rik	B
Acadvl	B		2200002D01Rik	B
Acap3	B		2210013O21Rik	B
Acat1	B		2210403K04Rik	B
Acbd3	B		2310021P13Rik	B
Acbd5	B		2310039H08Rik	B
Acer3	B		2310045N01Rik	B
Acox1	B		2510009E07Rik	B
Acox3	B		2610001J05Rik	B
Acp2	B		2610002M06Rik	B
Acsl5	B		2610008E11Rik	B
Acta1	B		2610029I01Rik	B
Acta2	B		2610034B18Rik	B
Actc1	B		2610203C20Rik	B
Actg1	B		2610203C22Rik	B
Actg2	B		2610301B20Rik	B
Actr10	B		2610528A11Rik	B
Actr1a	B		2700081O15Rik	B
Actr3	B		2700089E24Rik	B
Acvr1	B		2810055F11Rik	B
Acvr2a	B		2810442I21Rik	B
Acyp2	B		2900026A02Rik	B
Adam10	B		2900097C17Rik	B
Adam12	B		3110003A17Rik	B
Adam15	B		3110007F17Rik	B
Adam8	B		3110052M02Rik	B
Adam9	B		3110062M04Rik	B
Adamts1	B		3830403N18Rik	B
Adamts12	B		3830406C13Rik	B
Adamts5	B		4632428N05Rik	B
Adamts7	B		4732418C07Rik	B
Adamtsl3	B		4930523C07Rik	B
Adamtsl5	B		4933403F05Rik	B
Adck2	B		4933407H18Rik	B
Adcy6	B		4933426M11Rik	B
Adcy7	B		4933433P14Rik	B
Add1	B		4933434E20Rik	B
Adh7	B		5031439G07Rik	B
Adm	B		5033414D02Rik	B
Aebp1	B		5430417L22Rik	B
Aes	B		5430435G22Rik	B
Aga	B		5430437P03Rik	B
Agpat4	B		5730469M10Rik	B
Agpat6	B		6230400D17Rik	B
Agtpbp1	B		6330406I15Rik	B
Ahnak	B		6330578E17Rik	B
Ahr	B		6530418L21Rik	B
AI314180	B		6720456B07Rik	B
Aida	B		8430427H17Rik	B
Aif1l	B		8430429K09Rik	B
Aig1	B		8430436N08Rik	B
Airn	B		9030617O03Rik	B
Ak1	B		9030619P08Rik	B
Ak3	B		9130008F23Rik	B
Ak5	B		9130011J15Rik	B
Akap2	B		9230114K14Rik	B
Akr1b10	B		9430020K01Rik	B
Akr1c14	B		9530068E07Rik	B
Akr1e1	B		9530077C05Rik	B
Akt1	B		9830001H06Rik	B
Akt2	B		9930013L23Rik	B
Akt3	B		A430105I19Rik	B
Alcam	B		A730011L01Rik	B
Aldh1a1	B		Aacs	B
Aldh1l2	B		Aak1	B
Aldh4a1	B		Abat	B
Alg5	B		Abca1	B
Alkbh3	B		Abca3	B
Amfr	B		Abcc1	B
Ammecr1	B		Abhd2	B
Ammecr1l	B		Abhd4	B
Anapc16	B		Abhd5	B
Angpt1	B		Abi3bp	B
Angpt2	B		Acaa2	B
Angptl2	B		Acadl	B
Angptl7	B		Acadvl	B
Ankfy1	B		Acap2	B
Ankib1	B		Acap3	B
Ankrd1	B		Acat1	B
Ankrd42	B		Acbd5	B
Ankrd44	B		Acer3	B
Ankrd46	B		Acp2	B
Ankrd52	B		Acpl2	B
Ano10	B		Acta2	B
Ano3	B		Actc1	B
Ano6	B		Actg1	B
Antxr2	B		Actg2	B
Anxa1	B		Actr10	B
Anxa2	B		Actr1a	B
Anxa3	B		Acvr1	B
Anxa4	B		Acvr2a	B
Anxa5	B		Acyp2	B
Anxa6	B		Adam10	B
Anxa8	B		Adam12	B
Ap1m1	B		Adam15	B
Ap1s1	B		Adamts1	B
Ap2b1	B		Adamts10	B
Ap2m1	B		Adamts12	B
Ap3s1	B		Adamts2	B
Apbb1	B		Adamts3	B
Apbb1ip	B		Adamts5	B
Apbb2	B		Adamtsl1	B
Aph1b	B		Adck2	B
Apip	B		Adck4	B
App	B		Adcy6	B
Arap1	B		Adh7	B
Arf1	B		Aebp1	B
Arf2	B		Aga	B
Arf4	B		Agpat1	B
Arfgap1	B		Agpat3	B
Arfgap2	B		Agpat6	B
Arfgap3	B		Agxt2l2	B
Arfgef1	B		Ahcyl1	B
Arfip1	B		Ahi1	B
Arg1	B		Ahnak	B
Arhgap1	B		AI316807	B
Arhgap10	B		AI413582	B
Arhgap18	B		Aida	B
Arhgap23	B		Aig1	B
Arhgap24	B		Aip	B
Arhgap31	B		Ak1	B
Arhgdia	B		Ak3	B
Arhgdib	B		Akap11	B
Arhgef17	B		Akr1b10	B
Arhgef5	B		Akr1c14	B
Arl1	B		Akt1	B
Arl16	B		Akt2	B
Arl2bp	B		Akt3	B
Arl4c	B		Aldh1a1	B
Arl6ip5	B		Aldh1a2	B
Arl8a	B		Aldh1l2	B
Armcx3	B		Alg2	B
Arpc1b	B		Alg5	B
Arpc2	B		Alkbh3	B
Arpc3	B		Amfr	B
Arpc4	B		Ammecr1l	B
Arpc5	B		Amot	B
Arsb	B		Amotl1	B
Asb3	B		Amz2	B
Asb8	B		Anapc16	B
Ash1l	B		Anapc2	B
Aspn	B		Angpt1	B
Atf3	B		Angptl2	B
Atf5	B		Ank	B
Atf7	B		Ank3	B
Atg4a	B		Ankib1	B
Atg4b	B		Ankrd1	B
Atg4c	B		Ankrd13a	B
Atp11a	B		Ankrd42	B
Atp2b1	B		Ankrd46	B
Atp2b4	B		Ankrd52	B
Atp6ap1	B		Ano10	B
Atp6v0a1	B		Ano3	B
Atp6v0a2	B		Antxr1	B
Atp6v0e	B		Anxa1	B
Atp6v0e2	B		Anxa2	B
Atp8b2	B		Anxa3	B
Atrn	B		Anxa4	B
Atrnl1	B		Anxa5	B
AU040320	B		Anxa6	B
Aup1	B		Anxa8	B
Avpr1a	B		Ap1m1	B
Axl	B		Ap1s1	B
B230118H07Rik	B		Ap3s1	B
B230120H23Rik	B		Apbb1	B
B230312A22Rik	B		Aph1a	B
B2m	B		Aph1b	B
B3galnt1	B		App	B
B3galt4	B		Appl1	B
B3gnt1	B		Arap1	B
B3gnt9-ps	B		Arf1	B
B4galnt1	B		Arf3	B
B4galt2	B		Arf4	B
Bace1	B		Arfgap2	B
Bad	B		Arfgef1	B
Bag2	B		Arfip1	B
Bag3	B		Arg1	B
Bag5	B		Arhgap10	B
Baiap2	B		Arhgap5	B
Bak1	B		Arhgef10l	B
Bbip1	B		Arhgef12	B
Bbx	B		Arhgef25	B
BC003331	B		Arhgef5	B
BC004004	B		Arid1b	B
BC006779	B		Arid5b	B
BC017643	B		Arl1	B
BC022687	B		Arl16	B
BC023829	B		Arl2bp	B
BC029214	B		Arl3	B
BC046404	B		Arl4c	B
BC056474	B		Arl6ip5	B
Bcap29	B		Arl8a	B
Bcl2	B		Armcx3	B
Bcl2l2	B		Armcx4	B
Bcl9l	B		Arnt2	B
Bcorl1	B		Arpc2	B
Bend6	B		Arpc4	B
Bet1	B		Arpc5	B
Bet1l	B		Arsb	B
Bgn	B		Arsk	B
Bicc1	B		Arxes1	B
Bicd2	B		Asap1	B
Bin1	B		Asb3	B
Bin3	B		Asb8	B
Birc3	B		Ash1l	B
Bloc1s2a	B		Aspn	B
Blvra	B		Asxl3	B
Bmi1	B		Atf5	B
Bmp1	B		Atf7	B
Bmp2	B		Atg4b	B
Bmp4	B		Atg7	B
Bmp6	B		Atn1	B
Bmper	B		Atp11a	B
Bmpr2	B		Atp2b1	B
Bmyc	B		Atp2b4	B
Bnip2	B		Atp6ap1	B
Bnip3l	B		Atp6v0a1	B
Boc	B		Atp6v0a2	B
Brms1l	B		Atp8b2	B
Btc	B		Atp9b	B
Btd	B		Atrn	B
Btf3l4	B		Atrnl1	B
Btg2	B		Atxn1l	B
Bzw1	B		Atxn7	B
C1d	B		Atxn7l3b	B
C1galt1c1	B		AU040320	B
C1ql3	B		Aup1	B
C1qtnf1	B		Avpr1a	B
C1qtnf3	B		AW555464	B
C1qtnf6	B		Axl	B
C1ra	B		B230120H23Rik	B
C1s	B		B230219D22Rik	B
C3	B		B2m	B
C3ar1	B		B3galnt1	B
C430049B03Rik	B		B3gnt1	B
C5ar1	B		B4galt2	B
Cab39l	B		B630005N14Rik	B
Cacna1c	B		Bace1	B
Calcrl	B		Bad	B
Cald1	B		Bag2	B
Calm1	B		Bag5	B
Calm2	B		Bak1	B
Calm3	B		Bbip1	B
Calr	B		Bbs12	B
Calu	B		BC003331	B
Camk1	B		BC004004	B
Camk2d	B		BC006779	B
Camk4	B		BC017643	B
Camkk2	B		BC023829	B
Caml	B		BC029214	B
Cap1	B		BC046404	B
Cap2	B		Bcl2	B
Capg	B		Bcl2a1b	B
Capn1	B		Bcl2l2	B
Capn2	B		Bcorl1	B
Capn6	B		Begain	B
Capza1	B		Bend6	B
Capza2	B		Bgn	B
Capzb	B		Bhlhe40	B
Car12	B		Bicd2	B
Carhsp1	B		Bin1	B
Carkd	B		Bin3	B
Cask	B		Bloc1s2a	B
Casp12	B		Bmi1	B
Casp8	B		Bmp1	B
Cast	B		Bmper	B
Cav1	B		Bmpr1a	B
Cav2	B		Bmpr2	B
Cbfb	B		Bmyc	B
Cbr2	B		Bnip2	B
Cbr4	B		Bok	B
Cbx4	B		Btbd1	B
Cbx8	B		Btbd3	B
Cc2d1a	B		Btc	B
Ccbe1	B		Btg1	B
Ccdc104	B		Btg2	B
Ccdc109b	B		C1d	B
Ccdc127	B		C1galt1c1	B
Ccdc23	B		C1qb	B
Ccdc28b	B		C1ql3	B
Ccdc50	B		C1qtnf1	B
Ccdc53	B		C1qtnf3	B
Ccdc59	B		C1qtnf6	B
Ccdc74a	B		C1ra	B
Ccdc75	B		C1s	B
Ccdc80	B		C2cd2	B
Ccdc82	B		C3ar1	B
Ccl12	B		C5ar1	B
Ccl2	B		C630043F03Rik	B
Ccl20	B		Cab39l	B
Ccl7	B		Cables2	B
Ccl8	B		Cacfd1	B
Ccl9	B		Cachd1	B
Ccnd1	B		Cacnb2	B
Ccnd2	B		Cald1	B
Ccnd3	B		Calm1	B
Ccng1	B		Camk1	B
Ccs	B		Camk2d	B
Cd109	B		Camkk2	B
Cd14	B		Capn2	B
Cd1d1	B		Capn6	B
Cd200	B		Capza1	B
Cd248	B		Capza2	B
Cd24a	B		Carhsp1	B
Cd302	B		Carkd	B
Cd44	B		Casd1	B
Cd47	B		Cask	B
Cd55	B		Caskin2	B
Cd63	B		Casp12	B
Cd81	B		Casp8	B
Cd82	B		Cast	B
Cda	B		Cav1	B
Cdadc1	B		Cav2	B
Cdc42	B		Cbr2	B
Cdc42ep1	B		Cbx4	B
Cdc42ep2	B		Cbx6	B
Cdh11	B		Cbx8	B
Cdh13	B		Cc2d2a	B
Cdk14	B		Ccbe1	B
Cdk5	B		Ccdc109b	B
Cdkn1a	B		Ccdc122	B
Cdkn2a	B		Ccdc127	B
Cdkn2b	B		Ccdc23	B
Cdkn2c	B		Ccdc28b	B
Cdr2l	B		Ccdc50	B
Celf2	B		Ccdc59	B
Cept1	B		Ccdc62	B
Cetn2	B		Ccdc74a	B
Cfh	B		Ccdc80	B
Cfl2	B		Ccdc82	B
Ch25h	B		Ccl12	B
Chd3	B		Ccl2	B
Chl1	B		Ccl20	B
Chmp2b	B		Ccl7	B
Chmp3	B		Ccl8	B
Chpf	B		Ccl9	B
Chst11	B		Ccnd1	B
Chst12	B		Ccnd2	B
Chst14	B		Ccng1	B
Cish	B		Ccny	B
Clcn4-2	B		Cd14	B
Clcn5	B		Cd151	B
Cldn25	B		Cd200	B
Clec12a	B		Cd248	B
Clec2d	B		Cd302	B
Clic1	B		Cd44	B
Clip1	B		Cd47	B
Clptm1l	B		Cd55	B
Clu	B		Cd63	B
Cmpk1	B		Cd81	B
Cmtm3	B		Cd82	B
Cnih	B		Cd99l2	B
Cnn1	B		Cda	B
Cnn2	B		Cdadc1	B
Cnot6	B		Cdc16	B
Cnpy4	B		Cdc42	B
Col11a1	B		Cdc42bpa	B
Col12a1	B		Cdc42bpb	B
Col14a1	B		Cdh11	B
[truncated: 5,419 more rows]
[truncated: 2 more columns]
